# Supplementary material for: Gemcitabine and Arabinosylcytosin Pharmacogenomics: Genome-Wide Association and Drug Response Biomarkers
Source: PLoS One. 2009 Nov 9;4(11):e7765. doi: 10.1371/journal.pone.0007765 (PMC2770319; doi:10.1371/journal.pone.0007765)
Supplement: Table S1 — Top polymorphism associated with gemcitabine cytotoxicity (IC50 values). 492 significant SNPs were associated with gemcitabine IC50 values with p-values <0.001. (0.09 MB XLS) [file pone.0007765.s001.xls]

## Sheet: Sheet1
SNP	MAF	Chr	Position	R-value	P-value	Closest Gene	SNP Location
rs4272382	0.132	8	8470898	-0.390253	6.14e-07	CLDN23	flanking_5UTR
rs3775182	0.109	4	87198607	0.385054	9.67e-07	MAPK10	intron
rs2290344	0.254	15	53407088	0.364363	3.65e-06	PIGB	coding
rs10761082	0.36	9	106555990	0.359697	4.96e-06	NIPSNAP3A	intron
rs2472476	0.389	9	106571777	0.351231	8.53e-06	NIPSNAP3B	intron
rs3129890	0.342	6	32522251	0.347821	1.06e-05	HLA-DRA	flanking_3UTR
rs661838	0.453	6	149669970	-0.346373	1.16e-05	MAP3K7IP2	flanking_5UTR
rs8024695	0.287	15	53426597	0.342936	1.43e-05	PIGB	intron
rs2107331	0.456	5	135405248	-0.34157	1.55e-05	TGFBI	intron
rs10867192	0.108	9	80203646	0.34051	1.66e-05	PSAT1	flanking_3UTR
rs12050885	0.379	15	53345916	0.336442	2.26e-05	RAB27A	intron
rs12120749	0.064	1	51917790	-0.333646	2.5e-05	OSBPL9	intron
rs11639680	0.193	16	5500905	0.331514	2.84e-05	FAM86A	flanking_5UTR
rs10513968	0.442	18	65434121	-0.330936	2.94e-05	DOK6	intron
rs6447662	0.2	4	48477404	-0.331962	2.94e-05	OCIAD1	flanking_5UTR
rs200885	0.503	20	1715896	-0.331029	3.11e-05	PTPNS1	flanking_5UTR
rs4595128	0.202	8	8471286	-0.329314	3.23e-05	CLDN23	flanking_5UTR
rs8013347	0.231	14	100985774	-0.326073	3.9e-05	DIO3	flanking_5UTR
rs13171512	0.462	5	68000787	-0.326067	3.9e-05	PIK3R1	flanking_3UTR
rs2848958	0.453	18	72286056	0.325211	4.1e-05	FLJ44313	flanking_5UTR
rs533886	0.056	5	73654548	-0.324878	4.18e-05	ENC1	flanking_3UTR
rs2282791	0.477	5	135405629	0.324221	4.34e-05	TGFBI	intron
rs12188464	0.459	5	67999705	-0.323344	4.57e-05	PIK3R1	flanking_3UTR
rs7713001	0.459	5	67999371	-0.323344	4.57e-05	PIK3R1	flanking_3UTR
rs7094380	0.208	10	11763263	-0.322234	4.87e-05	ECHDC3	flanking_5UTR
rs922369	0.249	10	71020137	0.322191	4.88e-05	NEUROG3	flanking_5UTR
rs12050587	0.45	15	53414820	0.32249	5.08e-05	PIGB	intron
rs2842169	0.067	10	128320703	-0.320738	5.3e-05	C10orf90	flanking_5UTR
rs11636687	0.42	15	53392444	0.32249	5.38e-05	PIGB	flanking_5UTR
rs1371237	0.396	4	44275069	0.322132	5.49e-05	YIPF7	flanking_3UTR
rs2172820	0.26	8	15370039	-0.319789	5.59e-05	TUSC3	flanking_5UTR
rs7515290	0.105	1	69889413	0.319288	5.75e-05	LRRC7	flanking_5UTR
rs7192	0.374	6	32519624	0.319238	5.77e-05	HLA-DRA	coding
rs4511535	0.199	16	5506393	0.318496	6.01e-05	FAM86A	flanking_5UTR
rs1277213	0.441	1	109161025	-0.318059	6.52e-05	STXBP3	flanking_3UTR
rs10500812	0.424	11	15232135	-0.31689	6.58e-05	LOC387755	flanking_3UTR
rs812590	0.19	12	62893749	-0.316769	6.63e-05	FLJ32549	intron
rs10818977	0.45	9	126269939	0.316604	6.69e-05	GPR144	intron
rs10516057	0.222	5	168418548	0.31639	6.77e-05	SLIT3	intron
rs12198900	0.206	6	47793614	-0.317047	6.9e-05	GPR115	intron
rs2922876	0.164	8	6384104	-0.315254	7.21e-05	ANGPT2	intron
rs2301475	0.442	1	20371755	-0.314731	7.42e-05	UBXD3	flanking_5UTR
rs7426971	0.14	3	54353416	0.314377	7.57e-05	CACNA2D3	intron
rs891878	0.439	2	1971631	-0.313747	7.84e-05	MYT1L	intron
rs6625401	0.351	23	68271555	-0.313306	8.03e-05	PJA1	flanking_3UTR
rs6486477	0.229	12	128543407	0.313776	8.27e-05	KIAA1944	intron
rs818704	0.085	9	115188137	-0.312389	8.45e-05	ALAD	flanking_3UTR
rs10979372	0.319	9	110299166	-0.312363	8.46e-05	ACTL7B	flanking_3UTR
rs4798561	0.456	18	7356501	-0.312451	8.89e-05	PTPRM	flanking_5UTR
rs815437	0.444	3	55714400	-0.311169	9.04e-05	CAST1	intron
rs10174187	0.491	2	129917395	0.311165	9.04e-05	LOC151121	flanking_5UTR
rs1375668	0.363	8	6384278	-0.311021	9.11e-05	ANGPT2	intron
rs2476522	0.333	14	101406854	0.310679	9.29e-05	PPP2R5C	intron
rs17193120	0.316	16	6590859	-0.310539	9.36e-05	A2BP1	flanking_5UTR
rs7614851	0.099	3	190478457	0.310486	9.38e-05	FAM79B	intron
rs12244977	0.19	10	58762688	-0.310464	9.4e-05	IPMK	flanking_3UTR
rs12256364	0.19	10	58765694	-0.310464	9.4e-05	IPMK	flanking_3UTR
rs2832484	0.374	21	30219280	-0.310389	9.43e-05	GRIK1	intron
rs17445240	0.096	2	3680916	-0.308949	0.000102	ALLC	flanking_5UTR
rs2281805	0.061	1	178175699	-0.308883	0.000102	CEP350	flanking_5UTR
rs12249393	0.17	10	58765337	-0.308222	0.000106	IPMK	flanking_3UTR
rs1122269	0.199	20	59677231	-0.30777	0.000109	CDH4	intron
rs2190626	0.284	17	14143843	0.30763	0.00011	HS3ST3B1	flanking_5UTR
rs2612699	0.173	2	111302685	-0.307254	0.000112	ACOXL	intron
rs5936660	0.322	23	68294662	-0.307217	0.000112	PJA1	flanking_3UTR
rs2928464	0.164	10	58765948	-0.310085	0.000113	IPMK	flanking_3UTR
rs11192557	0.14	10	107442673	-0.306774	0.000115	SORCS3	flanking_3UTR
rs10060641	0.216	5	90249006	0.306627	0.000116	MASS1	intron
rs12566799	0.172	1	18995620	0.30853	0.000116	TAS1R2	flanking_3UTR
rs1929734	0.298	13	75691821	-0.305821	0.000121	LMO7	flanking_3UTR
rs11646195	0.497	16	5500588	-0.30566	0.000122	FAM86A	flanking_5UTR
rs1121306	0.281	5	98580084	-0.305054	0.000126	CHD1	flanking_5UTR
rs4703054	0.281	5	98576215	-0.305054	0.000126	CHD1	flanking_5UTR
rs2007366	0.175	4	147274094	0.304946	0.000127	LSM6	flanking_5UTR
rs3101225	0.105	1	5056105	-0.304606	0.000129	AJAP1	flanking_3UTR
rs3134012	0.228	8	94824402	-0.304342	0.000131	RBM12B	flanking_5UTR
rs294986	0.202	5	73718795	-0.304275	0.000131	ENC1	flanking_3UTR
rs706578	0.397	7	136949450	0.305135	0.000132	DGKI	intron
rs1558095	0.477	5	135457539	-0.303921	0.000134	TGFBI	flanking_3UTR
rs1888012	0.243	23	138598616	0.303577	0.000136	ATP11C	flanking_3UTR
rs856554	0.301	7	46726654	-0.303198	0.000139	TNS3	flanking_3UTR
rs4261468	0.459	15	53342894	0.302728	0.000143	RAB27A	intron
rs982678	0.38	3	63063355	-0.30234	0.000146	CADPS	flanking_5UTR
rs689902	0.447	18	72248957	0.302203	0.000147	FLJ44313	flanking_5UTR
rs12563154	0.471	1	95334775	0.301764	0.00015	TMEM56	flanking_5UTR
rs2021421	0.459	18	22434295	0.302226	0.000154	KCTD1	intron
rs4947764	0.193	7	53007082	0.301172	0.000155	DKFZp564N2472	flanking_5UTR
rs472294	0.123	6	74410896	0.301053	0.000156	SLC17A5	coding
rs2595500	0.102	11	6919741	-0.301029	0.000156	ZNF215	intron
rs4849135	0.331	2	111331550	-0.301463	0.000169	ACOXL	intron
rs1159918	0.395	4	100462032	-0.299477	0.000169	ADH1B	flanking_5UTR
rs10244189	0.094	7	11887927	0.300205	0.000172	TMEM106B	flanking_5UTR
rs10200712	0.424	2	62351406	-0.300014	0.000173	B3GNT1	flanking_3UTR
rs7701427	0.216	5	149613148	-0.298992	0.000174	CAMK2A	intron
rs575156	0.441	10	29538215	-0.300842	0.000174	LYZL1	flanking_5UTR
rs17742788	0.06	15	20414703	-0.302671	0.000176	TUBGCP5	intron
rs12054681	0.208	5	90253683	0.298649	0.000177	MASS1	intron
rs996033	0.353	7	83664731	0.299534	0.000178	SEMA3A	flanking_5UTR
rs12401403	0.327	1	18736089	0.298539	0.000178	KLHDC7A	flanking_3UTR
rs8019453	0.237	14	100980531	-0.298285	0.00018	DIO3	flanking_5UTR
rs3008784	0.137	10	58809955	-0.298278	0.000181	IPMK	flanking_3UTR
rs1243600	0.386	14	20120915	-0.298205	0.000181	RNASE11	3UTR
rs413430	0.111	5	73746180	-0.297741	0.000186	ENC1	flanking_3UTR
rs3749249	0.129	3	198929608	-0.297562	0.000187	FYTTD1	flanking_5UTR
rs297718	0.243	20	4338527	-0.297469	0.000188	ADRA1D	flanking_5UTR
rs4440156	0.365	16	53351602	-0.297233	0.000191	IRX5	flanking_5UTR
rs1533298	0.351	2	111332775	-0.296887	0.000194	ACOXL	intron
rs1450994	0.193	12	96555782	-0.296809	0.000195	NCRMS	flanking_3UTR
rs12437296	0.079	14	60824906	-0.295946	0.000204	TMEM30B	flanking_5UTR
rs2638094	0.105	11	6938064	-0.295928	0.000204	ZNF215	flanking_3UTR
rs9514827	0.249	13	107717404	-0.295227	0.000212	TNFSF13B	flanking_5UTR
rs3808256	0.051	7	90425787	-0.298569	0.000217	PFTK1	intron
rs1487222	0.456	5	113468791	-0.294561	0.000219	KCNN2	flanking_5UTR
rs7950019	0.31	11	18235488	-0.294376	0.000221	SAA2	flanking_5UTR
rs3827410	0.345	22	45258351	-0.294247	0.000223	CELSR1	intron
rs9458486	0.111	6	162547280	-0.294113	0.000224	PARK2	intron
rs9918379	0.088	6	113836873	0.293862	0.000227	MARCKS	flanking_5UTR
rs7002365	0.194	8	54061570	0.29948	0.000229	NPBWR1	flanking_3UTR
rs6807491	0.219	3	54302231	0.293628	0.00023	CACNA2D3	intron
rs1975197	0.19	9	8836955	0.293531	0.000231	PTPRD	intron
rs2691809	0.257	7	12652041	0.293182	0.000235	SCIN	intron
rs687210	0.17	6	74398310	0.293066	0.000237	SLC17A5	intron
rs174335	0.292	22	16396508	0.292973	0.000238	SLC25A18	flanking_5UTR
rs11152240	0.085	18	56423793	-0.292697	0.000241	MC4R	flanking_5UTR
rs12640749	0.338	4	174503801	0.293504	0.000243	HMGB2	flanking_5UTR
rs4295223	0.085	4	170466749	0.293371	0.000244	SH3MD2	flanking_5UTR
rs2958692	0.208	8	134203855	-0.292361	0.000245	TG	intron
rs12055961	0.373	7	7069508	0.294139	0.000247	C1GALT1	flanking_5UTR
rs12632647	0.196	3	172901903	-0.292164	0.000248	PLD1	intron
rs482759	0.14	6	32302995	-0.292074	0.000249	NOTCH4	flanking_5UTR
rs10982177	0.226	9	116153989	0.292956	0.00025	AKNA	intron
rs6624385	0.304	23	68300850	-0.291798	0.000252	PJA1	intron
rs991858	0.337	7	78917432	0.293257	0.000258	MAGI2	intron
rs4789636	0.485	17	69710434	-0.291365	0.000258	RPL38	flanking_5UTR
rs2241728	0.222	7	131765600	0.291342	0.000258	PLXNA4B	flanking_3UTR
rs10204598	0.094	2	38205473	0.291027	0.000263	MGC34824	flanking_5UTR
rs1485127	0.303	2	151601143	-0.291913	0.000263	FLJ45645	flanking_3UTR
rs1220652	0.34	9	131398648	0.292325	0.00027	C9orf50	flanking_3UTR
rs12456443	0.398	18	65434430	-0.290389	0.000271	DOK6	intron
rs4538699	0.167	6	22733783	-0.290224	0.000274	HDGFL1	flanking_3UTR
rs6859383	0.356	5	16009987	-0.291019	0.000275	FBXL7	flanking_3UTR
rs1862893	0.447	2	45399610	0.290042	0.000276	FLJ10379	flanking_3UTR
rs10506882	0.224	12	81729283	0.295679	0.000277	TMTC2	intron
rs7567068	0.216	2	105108563	-0.289777	0.00028	MRPS9	flanking_3UTR
rs17062850	0.238	3	60332422	-0.29247	0.000281	FHIT	intron
rs930869	0.254	8	95329118	-0.289635	0.000282	GEM	flanking_3UTR
rs153087	0.064	16	13126755	-0.289489	0.000284	FLJ11151	flanking_5UTR
rs8140044	0.155	22	38436928	-0.28946	0.000284	CACNA1I	flanking_3UTR
rs705352	0.275	7	90536300	-0.289364	0.000286	PFTK1	intron
rs573698	0.479	18	22442202	-0.290261	0.000286	KCTD1	intron
rs3008769	0.181	10	58792835	-0.288998	0.000291	IPMK	flanking_3UTR
rs12430757	0.249	13	89694885	-0.292666	0.000292	GPC5	flanking_5UTR
rs1836458	0.19	9	109938708	-0.288394	0.0003	KLF4	flanking_5UTR
rs5919854	0.19	23	144381645	-0.288113	0.000305	SPANX-N1	flanking_3UTR
rs4656435	0.453	1	163441998	0.289669	0.000309	LMX1A	intron
rs13144325	0.383	4	82653764	0.287444	0.000315	RASGEF1B	flanking_5UTR
rs12326139	0.251	18	65429505	-0.287391	0.000316	DOK6	intron
rs10269985	0.1	7	11887071	0.287608	0.000327	TMEM106B	flanking_5UTR
rs1275277	0.199	10	58739792	-0.286606	0.000329	IPMK	flanking_3UTR
rs10993751	0.421	9	92702462	0.286444	0.000331	SYK	flanking_3UTR
rs612578	0.24	19	20635716	-0.286319	0.000333	ZNF626	intron
rs2217881	0.08	1	240385094	-0.289004	0.000335	PLD5	intron
rs10474308	0.146	5	89175680	-0.285992	0.000339	CETN3	flanking_3UTR
rs6873061	0.159	5	89189083	-0.286708	0.000342	CETN3	flanking_3UTR
rs9268832	0.43	6	32535767	0.285744	0.000343	HLA-DRA	flanking_3UTR
rs1016503	0.108	6	133034441	-0.285714	0.000344	VNN1	flanking_3UTR
rs607824	0.441	11	119260105	0.287404	0.000346	PVRL1	flanking_5UTR
rs17634127	0.25	7	11529388	-0.286448	0.000347	PHF14	flanking_3UTR
rs10430706	0.307	10	85467902	0.285517	0.000347	GHITM	flanking_5UTR
rs7235306	0.192	18	55367006	-0.289195	0.000347	CCBE1	intron
rs10155331	0.337	4	11147099	0.287252	0.000349	HS3ST1	flanking_5UTR
rs2438416	0.48	18	22448774	0.285374	0.000349	KCTD1	intron
rs3934191	0.365	1	19899159	0.285257	0.000351	TMCO4	intron
rs10820723	0.209	9	106559270	0.290597	0.000356	NIPSNAP3A	intron
rs1423300	0.526	5	33868190	-0.284945	0.000357	ADAMTS12	intron
rs1420702	0.363	16	47391826	0.284793	0.00036	N4BP1	flanking_5UTR
rs2513724	0.142	11	57600185	-0.28612	0.000369	OR9I1	flanking_3UTR
rs3103009	0.363	16	47337606	0.284247	0.00037	N4BP1	flanking_5UTR
rs631090	0.228	1	22858990	0.284238	0.00037	C1QB	intron
rs2250952	0.379	3	67710973	0.285963	0.000372	SUCLG2	intron
rs1374679	0.371	3	63050307	0.284097	0.000372	CADPS	flanking_5UTR
rs2617076	0.294	8	4432582	0.28488	0.000375	CSMD1	intron
rs717512	0.14	6	21395972	0.283931	0.000376	CDKAL1	flanking_3UTR
rs4596804	0.31	23	68305854	-0.28379	0.000378	PJA1	flanking_5UTR
rs6769057	0.234	3	190496913	0.283744	0.000379	FAM79B	intron
rs6856647	0.143	4	147290332	0.28364	0.000381	LSM6	flanking_5UTR
rs2954358	0.491	5	113493922	0.283583	0.000382	KCNN2	flanking_5UTR
rs1675317	0.165	9	92701822	0.286995	0.000387	SYK	flanking_3UTR
rs2293341	0.097	12	32781178	-0.284189	0.000388	DNM1L	intron
rs4705623	0.482	5	113460731	0.283263	0.000388	KCNN2	flanking_5UTR
rs7688325	0.474	4	137479502	0.28325	0.000388	PCDH18	flanking_3UTR
rs13020554	0.205	2	235878746	-0.283198	0.000389	CENTG2	flanking_5UTR
rs1818553	0.4	3	189849946	-0.283827	0.000395	LPP	intron
rs2696247	0.224	17	45624902	-0.283572	0.0004	COL1A1	intron
rs2961911	0.322	5	159794153	-0.282636	0.0004	PTTG1	flanking_3UTR
rs9575700	0.325	13	35735999	-0.282541	0.000402	SPG20	flanking_3UTR
rs6689733	0.102	1	12602767	-0.282522	0.000403	DHRS3	flanking_5UTR
rs10096264	0.256	8	139159900	-0.283423	0.000403	C8ORFK32	flanking_3UTR
rs1906768	0.208	1	186756837	0.282455	0.000404	C1orf99	flanking_3UTR
rs5945572	0.161	23	51246423	0.282436	0.000404	NUDT11	flanking_3UTR
rs9314343	0.15	8	27140192	0.283184	0.000408	STMN4	flanking_3UTR
rs6858670	0.479	4	137477830	0.286744	0.00041	PCDH18	flanking_3UTR
rs1425419	0.167	4	124785414	0.282078	0.000412	SPRY1	flanking_3UTR
rs907609	0.082	11	1813846	-0.28207	0.000412	SYT8	coding
rs1259065	0.468	6	15109485	-0.281955	0.000414	JARID2	flanking_5UTR
rs3772324	0.386	3	1288477	0.285537	0.000416	CNTN6	intron
rs7607897	0.488	2	165865187	-0.281836	0.000417	SCN2A2	intron
rs3809714	0.329	17	69709970	0.282736	0.000417	RPL38	flanking_5UTR
rs2590662	0.17	8	126019390	-0.281716	0.000419	ZNF572	flanking_5UTR
rs12038869	0.206	1	186735729	0.282563	0.00042	C1orf99	flanking_3UTR
rs10802112	0.247	1	119892957	0.282435	0.000423	HSD3B1	flanking_3UTR
rs1402912	0.249	5	62211571	-0.281519	0.000423	IPO11	flanking_3UTR
rs7867387	0.117	9	81306761	0.281431	0.000425	TLE4	flanking_5UTR
rs2954366	0.262	5	113452932	-0.282294	0.000426	KCNN2	flanking_5UTR
rs10937387	0.059	3	190571035	-0.282273	0.000426	FAM79B	flanking_3UTR
rs2974491	0.26	5	113432832	-0.281159	0.000431	KCNN2	flanking_5UTR
rs2235972	0.456	14	100989661	-0.280946	0.000435	DIO3	flanking_5UTR
rs13377643	0.112	12	130083746	0.281807	0.000436	GPR133	intron
rs4683072	0.365	3	45178900	0.280684	0.000441	CDCP1	flanking_5UTR
rs879484	0.126	1	20601799	-0.280474	0.000445	FLJ32784	flanking_3UTR
rs1451882	0.132	8	1070771	-0.280333	0.000449	DLGAP2	flanking_5UTR
rs6794298	0.368	3	67718196	0.280852	0.000457	SUCLG2	intron
rs6754459	0.401	2	3685298	-0.279945	0.000457	ALLC	intron
rs9929156	0.26	16	6589736	0.279848	0.000459	A2BP1	flanking_5UTR
rs10494535	0.201	1	179125082	-0.281637	0.00046	XPR1	flanking_3UTR
rs4794623	0.237	17	51519463	-0.279489	0.000467	ANKFN1	flanking_5UTR
rs6872201	0.468	5	176653372	-0.279018	0.000478	NSD1	intron
rs17587048	0.111	7	46761819	0.278973	0.000479	TNS3	flanking_3UTR
rs10820726	0.212	9	106572138	0.279754	0.000482	NIPSNAP3B	intron
rs17097458	0.067	14	30425278	0.278794	0.000484	COCH	intron
rs6082527	0.058	20	2184775	-0.278714	0.000486	TGM3	flanking_5UTR
rs9314442	0.187	8	181226	0.278703	0.000486	ZNF596	intron
rs12522520	0.149	5	113481769	-0.278639	0.000487	KCNN2	flanking_5UTR
rs874083	0.155	5	149631118	-0.278585	0.000489	CAMK2A	intron
rs255257	0.45	5	67999844	-0.279459	0.000489	PIK3R1	flanking_3UTR
rs2318064	0.237	6	124231122	0.278548	0.000489	TCBA1	intron
rs10937881	0.199	4	4714931	0.27831	0.000495	STX18	flanking_5UTR
rs2832504	0.357	21	30247733	-0.278275	0.000496	GRIK1	flanking_5UTR
rs13099129	0.319	3	63034477	0.278266	0.000496	CADPS	flanking_5UTR
rs10802085	0.43	1	119601188	0.278081	0.000501	HAO2	flanking_5UTR
rs9544385	0.135	13	76316442	0.278018	0.000502	KCTD12	flanking_3UTR
rs9418753	0.374	10	128689989	-0.277989	0.000503	DOCK1	intron
rs2057121	0.298	14	32363793	-0.277941	0.000504	AKAP6	intron
rs10488368	0.178	8	180568	0.277617	0.000512	ZNF596	intron
rs4106153	0.256	4	90463499	0.278486	0.000513	LOC285513	flanking_5UTR
rs10431648	0.17	14	30421536	0.277561	0.000514	COCH	intron
rs749244	0.4	3	63012988	0.278348	0.000516	CADPS	flanking_5UTR
rs2046422	0.33	2	151646364	-0.277446	0.000516	FLJ45645	flanking_3UTR
rs6592590	0.327	11	74058677	0.277389	0.000518	CHRDL2	flanking_3UTR
rs818707	0.067	9	115189788	-0.277374	0.000518	ALAD	3UTR
rs12472079	0.453	2	132014938	-0.278248	0.000519	CCDC74A	flanking_3UTR
rs2065719	0.24	10	116910080	-0.277331	0.000519	ATRNL1	intron
rs2029495	0.181	4	71358655	-0.277321	0.00052	MUC7	flanking_5UTR
rs9597253	0.284	13	55223292	-0.2791	0.00052	LOC387930	flanking_5UTR
rs6442316	0.275	3	1294698	0.277306	0.00052	CNTN6	intron
rs11071494	0.123	15	57972524	-0.277299	0.00052	FOXB1	flanking_5UTR
rs1158117	0.433	5	113457883	-0.27725	0.000521	KCNN2	flanking_5UTR
rs1259066	0.453	6	15109643	-0.278066	0.000523	JARID2	flanking_5UTR
rs1884123	0.453	6	29364399	-0.277036	0.000527	OR5U1	flanking_5UTR
rs4663780	0.105	2	238243104	-0.276948	0.000529	LRRFIP1	flanking_5UTR
rs3915436	0.453	3	1400997	-0.277836	0.000529	CNTN6	intron
rs17816810	0.056	20	22675849	0.277831	0.000529	FOXA2	flanking_5UTR
rs985698	0.476	2	83272457	0.27864	0.000531	LOC388965	flanking_5UTR
rs696029	0.488	7	90571356	-0.277599	0.000535	PFTK1	intron
rs1370785	0.096	12	102656495	-0.27657	0.000539	STAB2	intron
rs9651539	0.304	10	13519502	-0.27652	0.00054	C10orf30	flanking_3UTR
rs1884009	0.371	14	85057358	0.276447	0.000542	FLRT2	flanking_5UTR
rs4332201	0.076	9	112528505	-0.277165	0.000546	MUSK	intron
rs4811058	0.401	20	48444908	0.276257	0.000547	LOC284751	flanking_3UTR
rs7235803	0.433	18	58151359	-0.276199	0.000549	TNFRSF11A	intron
rs6866525	0.237	5	16087232	-0.276196	0.000549	FBXL7	flanking_3UTR
rs5014831	0.213	5	158974807	0.276192	0.000549	IL12B	flanking_5UTR
rs12402910	0.065	1	219562110	0.277019	0.00055	C1orf140	flanking_3UTR
rs3008767	0.145	10	58781752	-0.277655	0.000557	IPMK	flanking_3UTR
rs2824333	0.228	21	17795347	0.27581	0.000559	CXADR	flanking_5UTR
rs16920432	0.269	10	66256380	-0.275804	0.000559	ANXA2P3	5UTR
rs9622658	0.409	22	36333570	-0.276661	0.00056	GGA1	flanking_5UTR
rs4746864	0.279	10	71011206	-0.27653	0.000563	NEUROG3	flanking_5UTR
rs854151	0.222	15	48330011	0.275599	0.000565	HDC	intron
rs3759443	0.112	13	98708323	-0.277346	0.000565	GPR18	intron
rs7713018	0.36	5	177889514	0.275454	0.000569	COL23A1	intron
rs10739905	0.208	9	106545943	0.275288	0.000573	NIPSNAP3A	flanking_5UTR
rs7219745	0.178	17	76431503	-0.275175	0.000576	raptor	intron
rs1327301	0.144	23	51226797	0.276048	0.000577	NUDT11	flanking_3UTR
rs1386458	0.497	5	113459014	0.275129	0.000578	KCNN2	flanking_5UTR
rs6542705	0.187	2	4380057	-0.274837	0.000586	ALLC	flanking_3UTR
rs7432940	0.194	3	151463238	0.2756	0.000589	TSC22D2	flanking_5UTR
rs17019442	0.058	1	210840963	-0.274519	0.000595	ATF3	intron
rs4243311	0.415	18	65444059	-0.274487	0.000596	DOK6	intron
rs17200180	0.088	16	25577051	-0.274453	0.000597	ZNF694	flanking_5UTR
rs10106998	0.398	8	4326917	-0.274329	0.0006	CSMD1	intron
rs11604371	0.427	11	5703879	-0.274156	0.000605	OR56B1	flanking_5UTR
rs2116209	0.432	12	69235515	0.275004	0.000606	PTPRB	intron
rs2008801	0.129	11	114513385	-0.274069	0.000608	IGSF4	flanking_3UTR
rs515145	0.333	6	11720961	-0.274065	0.000608	C6orf105	flanking_3UTR
rs943992	0.094	14	20622897	-0.274038	0.000609	FLJ10357	coding
rs7848255	0.284	9	18901628	0.27392	0.000612	C9orf94	flanking_3UTR
rs101927	0.363	4	125655231	-0.273867	0.000614	ANKRD50	flanking_3UTR
rs1239925	0.503	12	68689573	0.276343	0.000619	C12orf28	flanking_3UTR
rs4367521	0.299	8	40097317	0.275047	0.000631	C8orf4	flanking_5UTR
rs6473080	0.085	8	79098294	0.273268	0.000631	PKIA	flanking_5UTR
rs17448496	0.175	5	145995808	-0.273088	0.000637	PPP2R2B	intron
rs11066719	0.363	12	112662273	0.273024	0.000639	RBM19	flanking_3UTR
rs12312551	0.363	12	112663312	0.273024	0.000639	RBM19	flanking_3UTR
rs11666947	0.06	19	20452848	-0.277461	0.00064	ZNF626	flanking_3UTR
rs2040048	0.345	1	95185002	-0.272931	0.000642	CNN3	flanking_5UTR
rs2255821	0.284	21	30224343	-0.272852	0.000644	GRIK1	intron
rs2166413	0.45	11	25055267	-0.272671	0.00065	LUZP2	intron
rs7349657	0.304	4	118835649	0.277043	0.000653	NDST3	flanking_5UTR
rs3809263	0.365	12	643717	0.272571	0.000653	NINJ2	flanking_5UTR
rs381734	0.246	5	71879511	0.272564	0.000653	ZNF366	flanking_5UTR
rs2061282	0.24	5	58569476	0.272539	0.000654	PDE4D	intron
rs1992113	0.316	16	57532372	-0.272268	0.000662	GOT2	flanking_5UTR
rs918213	0.518	18	7356642	-0.273078	0.000664	PTPRM	flanking_5UTR
rs2142296	0.485	3	60769257	0.272188	0.000665	FHIT	intron
rs2736736	0.485	3	60768693	0.272188	0.000665	FHIT	intron
rs4896870	0.117	6	146868974	-0.272161	0.000666	RAB32	flanking_5UTR
rs10483956	0.333	14	82020181	0.272123	0.000667	SEL1L	flanking_5UTR
rs1488682	0.436	11	45563559	-0.272105	0.000668	CHST1	flanking_3UTR
rs219745	0.392	21	36772013	-0.272086	0.000668	CLDN14	intron
rs219746	0.392	21	36771897	-0.272086	0.000668	CLDN14	intron
rs11215406	0.14	11	114570292	-0.272028	0.00067	IGSF4	intron
rs12148755	0.12	15	66609301	-0.271964	0.000672	ITGA11	flanking_5UTR
rs4355009	0.468	18	7242738	-0.272836	0.000672	LAMA1	flanking_5UTR
rs2489379	0.196	10	128886566	0.271943	0.000673	DOCK1	intron
rs2165890	0.173	9	98488385	0.271864	0.000675	C9orf21	flanking_5UTR
rs2322411	0.155	8	27137154	0.271738	0.000679	STMN4	flanking_3UTR
rs2185693	0.36	13	54278183	0.271653	0.000682	LOC387930	flanking_5UTR
rs7928368	0.281	11	34377554	-0.271465	0.000688	CAT	flanking_5UTR
rs9316871	0.275	13	21759921	0.271428	0.000689	FTHL7	flanking_5UTR
rs1221754	0.348	2	154081012	-0.271379	0.000691	RPRM	flanking_5UTR
rs7636990	0.368	3	45164584	-0.271366	0.000691	CDCP1	flanking_5UTR
rs8093929	0.5	18	7344669	-0.271358	0.000692	PTPRM	flanking_5UTR
rs254260	0.111	19	59298021	0.271331	0.000693	NDUFA3	intron
rs2372479	0.415	2	215650735	0.2713	0.000694	ABCA12	intron
rs1998537	0.228	9	110207018	-0.271296	0.000694	ACTL7B	flanking_3UTR
rs6898306	0.385	5	171523495	-0.272157	0.000694	STK10	intron
rs1879883	0.5	11	122215851	-0.275677	0.000696	CRTAM	intron
rs9406333	0.291	6	169460019	0.271986	0.0007	THBS2	flanking_5UTR
rs849357	0.18	22	26072732	-0.272678	0.000706	MN1	flanking_3UTR
rs9809088	0.202	3	188760802	-0.270881	0.000707	SST	flanking_3UTR
rs7841264	0.281	8	128535996	-0.270875	0.000708	POU5F1P1	flanking_3UTR
rs4130340	0.229	4	117832345	0.271679	0.00071	TRAM1L1	flanking_3UTR
rs6467717	0.477	7	137103687	-0.270803	0.00071	DGKI	intron
rs16894846	0.111	6	34176901	0.270636	0.000716	GRM4	intron
rs6990218	0.228	8	125900197	0.270618	0.000716	MTSS1	flanking_5UTR
rs7313937	0.088	12	69453849	-0.270608	0.000717	PTPRR	intron
rs10504973	0.064	8	98481327	-0.270595	0.000717	TSPYL5	flanking_5UTR
rs7163206	0.442	15	94880903	-0.270561	0.000718	NR2F2	flanking_3UTR
rs11998914	0.418	9	100129560	0.270549	0.000719	GABBR2	intron
rs9362642	0.405	6	65025162	0.27678	0.00072	PHF3	flanking_3UTR
rs679668	0.164	18	7029943	-0.270487	0.000721	LAMA1	intron
rs17241824	0.114	18	69255018	-0.270438	0.000722	NETO1	flanking_5UTR
rs599680	0.216	18	55316852	0.270438	0.000722	CCBE1	intron
rs6463152	0.332	7	4890451	0.271268	0.000724	FLJ10324	flanking_5UTR
rs7776987	0.363	7	105667210	-0.270373	0.000725	PBEF1	flanking_3UTR
rs8005039	0.31	14	32339539	-0.270372	0.000725	AKAP6	intron
rs583149	0.176	6	74392545	0.271169	0.000727	SLC17A5	intron
rs2224806	0.25	9	110296394	-0.271168	0.000727	ACTL7B	flanking_3UTR
rs6708967	0.17	2	153634992	-0.270208	0.00073	ARL6IP6	flanking_3UTR
rs2914746	0.298	5	6349991	0.270207	0.00073	FLJ33360	flanking_3UTR
rs1887635	0.189	10	108755782	0.271855	0.000734	SORCS1	intron
rs4507794	0.126	8	1619932	-0.270957	0.000734	DLGAP2	intron
rs10932228	0.479	2	208627895	-0.27087	0.000737	CRYGD	flanking_3UTR
rs11604322	0.294	11	82527700	-0.27087	0.000737	PCF11	flanking_5UTR
rs7007919	0.168	8	20691655	-0.270834	0.000739	LZTS1	flanking_5UTR
rs9466910	0.064	6	10707265	0.269927	0.00074	GCNT2	intron
rs9466912	0.064	6	10707306	0.269927	0.00074	GCNT2	intron
rs6458390	0.249	6	44577007	0.269926	0.00074	CDC5L	flanking_3UTR
rs756827	0.272	23	10039196	-0.269826	0.000744	WWC3	intron
rs11214959	0.076	11	113719643	0.269803	0.000744	NNMT	flanking_3UTR
rs2302038	0.389	5	135424917	-0.269731	0.000747	TGFBI	intron
rs7735534	0.216	5	84102589	0.269729	0.000747	EDIL3	flanking_5UTR
rs11715206	0.294	3	63006248	0.270467	0.000752	CADPS	flanking_5UTR
rs7054725	0.146	23	17115557	0.269566	0.000753	REPS2	flanking_3UTR
rs16870228	0.216	8	104261158	-0.269519	0.000754	BAALC	intron
rs1955011	0.453	11	81358036	-0.271256	0.000755	MGC33846	flanking_3UTR
rs7906235	0.173	10	58755852	-0.269457	0.000757	IPMK	flanking_3UTR
rs12993173	0.509	2	165891460	0.270297	0.000758	SCN2A2	intron
rs3800644	0.477	7	137071926	0.269428	0.000758	DGKI	intron
rs5014833	0.224	5	158974923	0.270266	0.000759	IL12B	flanking_5UTR
rs12932661	0.082	16	25566220	-0.26934	0.000761	ZNF694	flanking_5UTR
rs1471451	0.406	16	7151976	0.270153	0.000763	A2BP1	intron
rs1923891	0.091	13	98757946	-0.269284	0.000763	EBI2	flanking_5UTR
rs7050617	0.101	23	115794924	-0.271884	0.000764	LOC203413	flanking_5UTR
rs2454332	0.453	8	89960084	0.270101	0.000765	MMP16	flanking_5UTR
rs3923277	0.231	2	105103586	-0.269203	0.000766	MRPS9	flanking_3UTR
rs6925042	0.19	6	99604669	0.269132	0.000768	FBXL4	flanking_5UTR
rs10809130	0.082	9	10588429	0.269117	0.000769	PTPRD	flanking_5UTR
rs595074	0.301	6	98347163	-0.269048	0.000771	C6orf167	flanking_5UTR
rs7912111	0.292	10	128698898	0.269014	0.000773	DOCK1	intron
rs7211784	0.479	17	50634432	0.269802	0.000775	STXBP4	flanking_3UTR
rs10877489	0.418	12	59640726	0.268912	0.000776	FAM19A2	flanking_3UTR
rs453169	0.056	16	1021189	-0.268851	0.000779	FLJ32252	flanking_3UTR
rs4730152	0.368	7	105668634	-0.268848	0.000779	PBEF1	flanking_3UTR
rs3891649	0.412	9	8843690	0.269691	0.000779	PTPRD	intron
rs11230896	0.056	11	61607780	-0.268786	0.000781	INCENP	flanking_5UTR
rs2654856	0.292	1	240736003	-0.268682	0.000785	PLD5	intron
rs2037067	0.471	4	183810578	0.269492	0.000787	DCTD	flanking_3UTR
rs17491111	0.07	2	38206991	0.26848	0.000792	MGC34824	flanking_5UTR
rs11063838	0.091	12	584837	-0.268416	0.000795	NINJ2	intron
rs11720948	0.305	3	63004556	0.271906	0.000795	CADPS	flanking_5UTR
rs2269416	0.412	23	150875144	-0.268396	0.000795	GABRE	intron
rs175597	0.14	6	27918605	0.268105	0.000806	HIST1H2BN	flanking_3UTR
rs3797418	0.102	5	75971170	-0.267976	0.000811	IQGAP2	intron
rs7195999	0.301	16	64359576	-0.267923	0.000813	CDH5	flanking_5UTR
rs10488244	0.061	7	13066560	-0.267909	0.000814	ARL4	flanking_3UTR
rs4259484	0.091	9	112525823	-0.267884	0.000815	MUSK	intron
rs2271668	0.186	1	179115704	-0.269423	0.000822	XPR1	intron
rs1524218	0.426	3	100320269	0.268533	0.000823	DCBLD2	flanking_5UTR
rs752183	0.134	3	50511277	0.270256	0.000824	CACNA2D2	intron
rs11151890	0.184	18	69491379	-0.267551	0.000827	FBXO15	flanking_3UTR
rs7666773	0.335	4	44711565	-0.268149	0.000838	GNPDA2	flanking_5UTR
rs9867082	0.117	3	86508914	0.267104	0.000845	IGSF4D	flanking_3UTR
rs5945619	0.191	23	51258412	0.267947	0.000846	NUDT11	flanking_5UTR
rs7279549	0.269	21	33838483	-0.267053	0.000847	SON	intron
rs10810333	0.135	9	1502936	-0.267021	0.000848	DMRT2	flanking_3UTR
rs10961846	0.135	9	1502748	-0.267021	0.000848	DMRT2	flanking_3UTR
rs855675	0.135	7	149096607	-0.266956	0.000851	ZNF467	intron
rs685793	0.383	1	234656449	0.266932	0.000852	EDARADD	intron
rs10734609	0.292	11	6512429	-0.266909	0.000853	C11orf47	flanking_3UTR
rs7228861	0.325	18	34145420	-0.266833	0.000856	BRUNOL4	flanking_5UTR
rs11136019	0.433	8	27837517	-0.266702	0.000861	SCARA5	intron
rs1891186	0.368	1	157895645	0.267509	0.000863	CRP	flanking_3UTR
rs11629720	0.377	15	68659664	-0.26664	0.000863	UACA	flanking_3UTR
rs6768580	0.424	3	75456785	0.267481	0.000864	CNTN3	flanking_5UTR
rs2971970	0.118	7	133294318	0.267469	0.000865	SEC8L1	intron
rs2132128	0.146	8	15405089	-0.266576	0.000866	TUSC3	flanking_5UTR
rs932927	0.149	1	227429499	-0.266417	0.000872	HRES1	flanking_3UTR
rs16835496	0.067	1	33711432	-0.266377	0.000874	ZNF31	intron
rs250503	0.36	5	16062984	-0.266311	0.000877	FBXL7	flanking_3UTR
rs1107514	0.292	22	48428387	0.26626	0.000879	LOC348645	flanking_5UTR
rs739236	0.292	22	48427606	0.26626	0.000879	LOC348645	flanking_5UTR
rs616315	0.338	1	55051429	0.267056	0.000881	C1orf177	intron
rs9853790	0.518	3	107847241	-0.266092	0.000886	CCDC54	flanking_5UTR
rs741628	0.448	12	112659673	-0.27135	0.000886	RBM19	flanking_3UTR
rs2305776	0.411	19	13890269	0.267794	0.000886	CC2D1A	intron
rs7826606	0.375	8	63944117	0.268598	0.000889	FAM77D	intron
rs2753593	0.327	14	25535330	0.265847	0.000896	NOVA1	flanking_3UTR
rs12195286	0.132	6	15473956	0.265819	0.000897	JARID2	intron
rs10045186	0.053	5	43186257	0.265687	0.000902	FLJ10246	flanking_3UTR
rs17648900	0.202	2	78988857	-0.265638	0.000905	REG3G	flanking_5UTR
rs5967860	0.211	23	86738879	-0.265632	0.000905	KLHL4	intron
rs2127615	0.143	10	58824063	-0.265605	0.000906	IPMK	flanking_3UTR
rs1323804	0.361	9	109186054	-0.270731	0.000911	RAD23B	flanking_3UTR
rs1809180	0.173	15	99515505	-0.26545	0.000912	CHSY1	flanking_3UTR
rs10833308	0.38	11	20328897	-0.265414	0.000914	HTATIP2	flanking_5UTR
rs2172006	0.184	4	71346235	-0.265407	0.000914	MUC7	flanking_5UTR
rs778972	0.228	19	5818913	-0.265405	0.000914	FUT5	intron
rs6887435	0.155	5	161387036	0.265361	0.000916	GABRG2	flanking_5UTR
rs2617091	0.467	8	4438281	-0.26702	0.000919	CSMD1	intron
rs1608234	0.357	2	79156926	0.265156	0.000925	REG1B	flanking_3UTR
rs2744687	0.164	1	14011400	0.265029	0.00093	PRDM2	intron
rs2575675	0.222	4	87154914	0.266727	0.000931	MAPK10	flanking_3UTR
rs594461	0.447	11	63629119	-0.264949	0.000934	FLRT1	intron
rs13265751	0.246	8	19384299	0.26486	0.000938	ChGn	intron
rs1153942	0.118	1	222037368	0.265712	0.000938	TP53BP2	intron
rs1008016	0.088	9	114902673	-0.265705	0.000938	ZFP37	flanking_5UTR
rs10942238	0.241	5	18554326	-0.265627	0.000941	CDH18	flanking_3UTR
rs10244081	0.363	7	11860113	0.264667	0.000946	TMEM106B	flanking_5UTR
rs611862	0.085	16	1032102	-0.2654	0.000951	FLJ32252	flanking_3UTR
rs12575698	0.12	11	57542593	-0.264483	0.000954	OR6Q1	flanking_5UTR
rs12793497	0.07	11	108105203	0.264449	0.000956	DDX10	intron
rs7667766	0.304	4	39180700	-0.264442	0.000956	UGDH	intron
rs12464255	0.085	2	208634787	0.265264	0.000957	CRYGD	flanking_3UTR
rs12149660	0.103	16	68866738	0.265236	0.000959	AARS	intron
rs6460851	0.274	7	11868337	0.265177	0.000961	TMEM106B	flanking_5UTR
rs12678919	0.114	8	19888502	0.264314	0.000962	LPL	flanking_3UTR
rs4907790	0.191	23	51214451	0.26953	0.000962	NUDT11	flanking_3UTR
rs3094550	0.471	6	29462788	-0.264239	0.000965	OR12D2	flanking_5UTR
rs209336	0.152	5	161412131	0.264188	0.000967	GABRG2	flanking_5UTR
rs300969	0.319	5	119906825	0.264176	0.000968	LOC51334	intron
rs1620264	0.155	11	126297799	0.264176	0.000968	KIRREL3	intron
rs1896434	0.433	15	68620615	-0.264133	0.00097	UACA	flanking_3UTR
rs12427946	0.257	13	23476484	-0.264063	0.000973	FLJ46358	flanking_5UTR
rs3130827	0.456	6	29338662	-0.26406	0.000973	OR5U1	flanking_5UTR
rs3760501	0.109	17	9872847	0.265748	0.000974	GAS7	intron
rs625183	0.418	19	6919186	-0.264006	0.000976	EMR1	flanking_3UTR
rs1896439	0.447	15	68668431	-0.264764	0.00098	UACA	flanking_3UTR
rs4898763	0.312	14	37358763	-0.264743	0.000981	TTC6	intron
rs17817199	0.327	16	6223229	-0.263827	0.000984	A2BP1	intron
rs3094551	0.471	6	29462778	-0.264649	0.000985	OR12D2	flanking_5UTR
rs16984422	0.126	20	58882859	-0.264635	0.000985	CDH4	flanking_5UTR
rs4442934	0.332	19	20648294	-0.264578	0.000988	ZNF626	flanking_5UTR
rs6568819	0.17	6	114377621	-0.263701	0.000989	HDAC2	intron
rs4947763	0.231	7	53003937	0.263692	0.00099	DKFZp564N2472	flanking_5UTR
rs10759180	0.506	9	108202637	0.263614	0.000993	ZNF462	flanking_5UTR
rs4762934	0.226	12	20246280	0.264431	0.000995	PDE3A	flanking_5UTR
rs7979819	0.226	12	20246053	0.264431	0.000995	PDE3A	flanking_5UTR
rs2118524	0.088	12	91074620	-0.26357	0.000995	BTG1	flanking_5UTR
rs1981047	0.096	9	22163499	-0.263565	0.000996	CDKN2B	flanking_5UTR
rs11215568	0.067	11	97848847	-0.263546	0.000996	CNTN5	flanking_5UTR
