# Supplementary material for: Gemcitabine and Arabinosylcytosin Pharmacogenomics: Genome-Wide Association and Drug Response Biomarkers
Source: PLoS One. 2009 Nov 9;4(11):e7765. doi: 10.1371/journal.pone.0007765 (PMC2770319; doi:10.1371/journal.pone.0007765)
Supplement: Table S2 — Top candidates for association between 550K genome-wide SNPs and AraC cytotoxicity. 553 significant SNPs were associated with AraC IC50 values with p-values <0.001. (0.10 MB XLS) [file pone.0007765.s002.xls]

## Sheet: Sheet1
SNP	MAF	Chr	Position	R-Value	P-Value	Closest Gene	Location
rs2604376	0.448	8	15686584	-0.376654	1.47502e-06	TUSC3	flanking_3UTR
rs9512755	0.055	13	27056229	-0.367592	2.53567e-06	LNX2	flanking_5UTR
rs2595500	0.101	11	6919741	-0.36707	2.62658e-06	ZNF215	intron
rs1450679	0.098	9	106066633	0.36497	3.02457e-06	SMC2L1	flanking_3UTR
rs856554	0.298	7	46726654	-0.364065	3.21314e-06	TNS3	flanking_3UTR
rs17357392	0.133	7	12638058	-0.359057	4.47578e-06	SCIN	intron
rs2172820	0.257	8	15370039	-0.355305	5.71613e-06	TUSC3	flanking_5UTR
rs11215406	0.139	11	114570292	-0.350789	7.64185e-06	IGSF4	intron
rs2008801	0.127	11	114513385	-0.349855	8.11035e-06	IGSF4	flanking_3UTR
rs10045186	0.052	5	43186257	0.343836	1.18469e-05	FLJ10246	flanking_3UTR
rs10208516	0.052	2	81428269	0.341527	1.36721e-05	CTNNA2	flanking_3UTR
rs888468	0.182	12	4403640	-0.340584	1.44916e-05	FGF6	flanking_3UTR
rs10516057	0.22	5	168418548	0.339558	1.54358e-05	SLIT3	intron
rs11728800	0.218	4	15084094	-0.338944	1.70875e-05	C1QTNF7	flanking_3UTR
rs9363058	0.194	6	94065256	0.334117	2.14913e-05	EPHA7	intron
rs3115441	0.176	16	20898477	0.333582	2.21952e-05	DNAH3	intron
rs3806022	0.202	6	70860174	-0.333514	2.2286e-05	COL19A1	intron
rs8099090	0.471	18	69257965	0.332907	2.31135e-05	NETO1	flanking_5UTR
rs1357643	0.09	2	153512701	-0.332509	2.36716e-05	ARL6IP6	flanking_3UTR
rs1929715	0.286	9	82910738	0.33158	2.50246e-05	TLE1	flanking_3UTR
rs3759443	0.114	13	98708323	-0.333146	2.57834e-05	GPR18	intron
rs5989586	0.355	23	6757306	0.329984	2.752e-05	HDHD1A	flanking_3UTR
rs11700100	0.157	20	55513455	0.33381	2.80647e-05	CTCFL	intron
rs12243390	0.098	10	66562233	0.327821	3.12776e-05	ANXA2P3	flanking_3UTR
rs11136070	0.052	8	29372156	0.327702	3.14983e-05	DUSP4	flanking_5UTR
rs970084	0.081	20	1169171	-0.327406	3.20511e-05	SNPH	flanking_5UTR
rs2638094	0.104	11	6938064	-0.327177	3.24855e-05	ZNF215	flanking_3UTR
rs6999352	0.09	8	83857219	0.325006	3.68935e-05	SNX16	flanking_5UTR
rs11129425	0.292	3	30845260	0.322681	4.22337e-05	GADL1	intron
rs2026410	0.231	10	56015517	0.322447	4.28099e-05	PCDH15	intron
rs975336	0.494	21	15373716	0.32242	4.28751e-05	NRIP1	flanking_5UTR
rs12212816	0.276	6	76222884	0.323021	4.38855e-05	FILIP1	intron
rs6069883	0.451	20	54811858	-0.321962	4.40255e-05	TFAP2C	flanking_3UTR
rs10060641	0.217	5	90249006	0.321809	4.44172e-05	MASS1	intron
rs13407683	0.228	2	34330942	0.323657	4.48455e-05	MYADML	flanking_5UTR
rs12807015	0.302	11	19916723	0.322463	4.53171e-05	NAV2	intron
rs12412561	0.069	10	54839547	-0.320887	4.68401e-05	PCDH15	flanking_3UTR
rs3794794	0.474	17	25744867	-0.32176	4.71839e-05	CPD	intron
rs4572738	0.323	3	55799452	0.320351	5.11466e-05	CAST1	intron
rs1159388	0.173	13	35544706	0.318908	5.24678e-05	DCAMKL1	intron
rs7735534	0.214	5	84102589	0.317841	5.57595e-05	EDIL3	flanking_5UTR
rs2026340	0.197	9	88494823	0.31767	5.63063e-05	GAS1	flanking_3UTR
rs12128558	0.055	1	5492078	0.316572	5.99262e-05	NPHP4	flanking_3UTR
rs1525238	0.285	7	46752472	-0.317313	6.07716e-05	TNS3	flanking_3UTR
rs11124194	0.361	2	239955431	0.316315	6.08064e-05	HDAC4	intron
rs10736862	0.357	9	132273076	0.31828	6.08738e-05	ASS	flanking_5UTR
rs1202292	0.119	6	20041139	-0.316514	6.35709e-05	ID4	flanking_3UTR
rs5989582	0.332	23	6756228	0.314895	6.58825e-05	HDHD1A	flanking_3UTR
rs2922876	0.162	8	6384104	-0.314853	6.60392e-05	ANGPT2	intron
rs2970806	0.301	12	4407919	-0.314138	6.8751e-05	FGF6	flanking_3UTR
rs516454	0.289	11	81427638	-0.314092	6.89282e-05	MGC33846	flanking_3UTR
rs6738929	0.28	2	175270469	0.314074	6.89979e-05	LOC440926	flanking_5UTR
rs800379	0.128	4	24480302	0.314527	7.10686e-05	DKFZp761B107	intron
rs11876487	0.069	18	18121360	0.313418	7.1585e-05	GATA6	flanking_3UTR
rs1818691	0.091	17	22028052	0.31537	7.16531e-05	FAM27L	flanking_3UTR
rs613359	0.061	4	130688470	0.312533	7.52149e-05	LOC132321	flanking_3UTR
rs1010745	0.474	9	83576532	-0.312059	7.72325e-05	TLE1	flanking_5UTR
rs3001702	0.228	1	232560309	0.311746	7.85917e-05	C1orf31	flanking_5UTR
rs9918379	0.087	6	113836873	0.311641	7.90522e-05	MARCKS	flanking_5UTR
rs8106213	0.073	19	20449621	-0.313077	8.13724e-05	ZNF626	flanking_3UTR
rs4979515	0.416	9	109674037	-0.310354	8.49112e-05	KLF4	flanking_5UTR
rs7745815	0.058	6	105742097	0.311193	8.55374e-05	POPDC3	flanking_5UTR
rs12054681	0.208	5	90253683	0.310194	8.56699e-05	MASS1	intron
rs4698395	0.249	4	15139222	-0.309546	8.87943e-05	FBXL5	flanking_3UTR
rs6897885	0.072	5	15704836	-0.309314	8.99405e-05	FBXL7	intron
rs897746	0.197	5	95947285	0.308286	9.51851e-05	CAST	flanking_5UTR
rs1058412	0.246	4	15122245	-0.307762	9.79672e-05	C1QTNF7	flanking_3UTR
rs2021966	0.445	6	132192132	-0.307602	9.88326e-05	ENPP1	intron
rs16997636	0.118	23	127216522	0.306839	0.000103054	ACTRT1	flanking_5UTR
rs11793341	0.095	9	82112200	-0.306637	0.000104195	TLE4	flanking_3UTR
rs9924623	0.09	16	53282997	0.306498	0.000104994	IRX5	flanking_5UTR
rs11609969	0.061	12	111806963	0.306359	0.000105792	RPH3A	intron
rs2230343	0.101	13	98746098	-0.30572	0.000109546	EBI2	coding
rs2653165	0.208	1	240432905	-0.305602	0.000110254	PLD5	intron
rs9464247	0.497	6	55421338	0.305238	0.000118445	HMGCLL1	intron
rs10818803	0.234	9	125096285	0.304073	0.000119808	STRBP	flanking_5UTR
rs36631	0.355	19	59383226	0.303642	0.000122635	LENG4	intron
rs17427894	0.055	8	21728250	0.303411	0.000124176	GFRA2	flanking_5UTR
rs6034677	0.331	20	1689300	0.30428	0.000124735	SIRPB2	flanking_5UTR
rs4526017	0.095	4	190029923	0.303264	0.000125168	MGC39584	flanking_5UTR
rs11127125	0.419	2	27876624	-0.303147	0.000125961	RBKS	intron
rs17469634	0.199	4	15051078	-0.303023	0.000126806	C1QTNF7	intron
rs9466910	0.064	6	10707265	0.302911	0.000127574	GCNT2	intron
rs9466912	0.064	6	10707306	0.302911	0.000127574	GCNT2	intron
rs2314590	0.211	4	15054631	-0.302455	0.000130755	C1QTNF7	3UTR
rs12976740	0.402	19	52615940	-0.306194	0.000131535	MEIS3	flanking_5UTR
rs2660283	0.48	18	10987117	0.302123	0.000133109	C18orf58	flanking_5UTR
rs4963768	0.448	12	24545543	0.302032	0.000133765	SOX5	intron
rs1204418	0.309	23	100068258	0.301805	0.000135406	XKRX	intron
rs10780183	0.127	9	139714736	-0.301682	0.000136303	EHMT1	flanking_5UTR
rs17145208	0.148	7	67306086	0.30548	0.000136631	RSAFD1	flanking_3UTR
rs12455924	0.136	18	11054409	-0.301314	0.000139028	C18orf58	flanking_5UTR
rs11666947	0.06	19	20452848	-0.306079	0.000139437	ZNF626	flanking_3UTR
rs16840838	0.13	1	4101209	0.301034	0.000141131	C1orf174	flanking_5UTR
rs7615473	0.312	3	55825018	0.300691	0.000143747	CAST1	intron
rs1863618	0.275	1	81222832	0.300317	0.000146649	LPHN2	flanking_5UTR
rs11129424	0.14	3	30823257	0.300357	0.000153876	GADL1	intron
rs3134798	0.182	6	32292683	0.299385	0.00015413	NOTCH4	intron
rs11873008	0.474	18	69255577	0.299195	0.000155695	NETO1	flanking_5UTR
rs2395182	0.206	6	32521295	0.299839	0.000158161	HLA-DRA	flanking_3UTR
rs11086650	0.448	20	56616662	-0.29883	0.000158753	MGC4294	flanking_5UTR
rs264246	0.483	18	10959377	0.298677	0.000160045	C18orf58	flanking_5UTR
rs2589010	0.337	16	53780647	0.299505	0.000160989	IRX6	flanking_5UTR
rs2144834	0.15	14	93843387	0.298525	0.00016135	SERPINA6	intron
rs6767155	0.066	3	151656124	0.298511	0.000161467	TSC22D2	intron
rs2663006	0.147	10	132451675	-0.298504	0.000161529	TCERG1L	flanking_3UTR
rs7595079	0.37	2	143667795	-0.302176	0.000162668	ARHGAP15	intron
rs9575257	0.408	13	35557784	-0.298259	0.000163642	DCAMKL1	intron
rs6074381	0.118	20	1209152	-0.301064	0.000163931	SNPH	intron
rs6479562	0.335	9	96468981	0.298039	0.000165559	FBP1	flanking_5UTR
rs9512776	0.133	13	27119687	-0.298027	0.000165665	MGC9850	flanking_5UTR
rs9651385	0.289	10	129158529	-0.297982	0.000166062	DOCK1	flanking_3UTR
rs7192	0.373	6	32519624	0.297961	0.00016625	HLA-DRA	coding
rs3863105	0.171	3	170766189	0.297929	0.000166527	MDS1	intron
rs13015698	0.165	2	227409062	0.2978	0.000167674	RHBDD1	intron
rs736626	0.11	17	11514308	0.297753	0.000168089	DNAH9	intron
rs7612441	0.145	3	66730852	-0.297702	0.000168544	LRIG1	flanking_5UTR
rs10506882	0.228	12	81729283	0.303293	0.000169952	TMTC2	intron
rs767638	0.181	7	68152053	0.299402	0.000170151	AUTS2	flanking_5UTR
rs443713	0.277	2	76163892	-0.297472	0.000170613	C2orf3	flanking_5UTR
rs2144393	0.092	10	83840990	0.297341	0.0001718	NRG3	intron
rs4703855	0.308	5	71729655	0.298069	0.000173682	PTCD2	flanking_3UTR
rs7631782	0.061	3	167380739	0.297091	0.000174079	BCHE	flanking_5UTR
rs1220652	0.339	9	131398648	0.298572	0.000177735	C9orf50	flanking_3UTR
rs264202	0.48	18	10956525	0.296201	0.000182452	C18orf58	flanking_5UTR
rs3797418	0.101	5	75971170	-0.295973	0.000184657	IQGAP2	intron
rs1884009	0.373	14	85057358	0.295701	0.000187314	FLRT2	flanking_5UTR
rs17637119	0.069	3	62410761	-0.295679	0.00018753	CADPS	intron
rs856565	0.321	7	46688379	-0.295602	0.000188293	TNS3	flanking_3UTR
rs4905908	0.318	14	99399799	0.295477	0.000189535	EML1	intron
rs487750	0.47	9	137743561	-0.298899	0.000192999	KCNT1	intron
rs10519639	0.188	5	119933073	0.294821	0.00019617	LOC51334	intron
rs7016352	0.445	8	99331621	-0.294782	0.000196568	NPAL2	intron
rs11847175	0.211	14	85073961	0.294553	0.000198947	FLRT2	intron
rs1955412	0.211	14	85082547	0.294553	0.000198947	FLRT2	intron
rs7659024	0.382	4	155740380	-0.294175	0.000202912	FGG	flanking_3UTR
rs6689258	0.269	1	234362702	0.293992	0.000204869	GPR137B	flanking_5UTR
rs6427405	0.208	1	156106977	0.293807	0.000206861	CD5L	flanking_5UTR
rs11994203	0.152	8	125672479	-0.295345	0.00021032	MTSS1	intron
rs4703872	0.485	5	71759400	-0.294378	0.000210704	ZNF366	flanking_3UTR
rs300962	0.268	5	119909842	0.296218	0.000211069	LOC51334	intron
rs7009035	0.451	8	15506367	-0.294246	0.000212149	TUSC3	intron
rs11585832	0.078	1	15442409	0.29321	0.000213398	TMEM51	flanking_3UTR
rs7172266	0.144	15	83517217	0.295835	0.000215284	PDE8A	flanking_3UTR
rs10089142	0.22	8	21947885	0.292936	0.000216459	NPM2	intron
rs13436452	0.09	5	123902748	0.293826	0.000216831	ZNF608	flanking_3UTR
rs9544385	0.133	13	76316442	0.292631	0.000219923	KCTD12	flanking_3UTR
rs718979	0.393	15	23325370	0.292551	0.000220848	UBE3A	flanking_5UTR
rs2715023	0.176	4	120829316	0.292526	0.000221129	PDE5A	flanking_5UTR
rs3123221	0.46	10	133068612	0.292363	0.000223011	TCERG1L	flanking_5UTR
rs1888012	0.24	23	138598616	0.292286	0.000223907	ATP11C	flanking_3UTR
rs9536697	0.231	13	53847603	-0.292222	0.000224644	LOC387930	flanking_3UTR
rs2723696	0.324	4	169788117	-0.292195	0.000224968	PALLD	intron
rs12194223	0.234	6	70850863	-0.292185	0.000225082	COL19A1	intron
rs1465465	0.503	16	17454968	0.291792	0.000229715	XYLT1	intron
rs2324509	0.407	11	130974721	0.292617	0.000230839	C11orf39	flanking_3UTR
rs7537631	0.145	1	156115294	0.291394	0.000234501	CD5L	flanking_5UTR
rs1391349	0.187	16	17075737	-0.293063	0.000236626	XYLT1	flanking_3UTR
rs4367503	0.317	8	130289928	0.291747	0.00024143	CCDC26	flanking_3UTR
rs300969	0.318	5	119906825	0.290779	0.000242078	LOC51334	intron
rs11696650	0.263	20	54811729	0.290623	0.000244034	TFAP2C	flanking_3UTR
rs13259601	0.392	8	13771899	-0.291258	0.000247577	SGCZ	flanking_3UTR
rs9951261	0.194	18	32400382	0.289772	0.000254976	FHOD3	intron
rs4916829	0.193	5	90231203	0.29137	0.000258076	MASS1	intron
rs6990020	0.376	8	6373612	-0.289492	0.000258663	ANGPT2	intron
rs9609948	0.087	22	32836382	0.289486	0.000258748	LARGE	flanking_5UTR
rs1375668	0.361	8	6384278	-0.289303	0.000261192	ANGPT2	intron
rs11616269	0.127	13	98904888	0.289266	0.000261688	TM9SF2	flanking_5UTR
rs868688	0.416	1	3290667	-0.289228	0.000262205	PRDM16	intron
rs2066865	0.384	4	155744726	-0.289187	0.000262747	FGG	flanking_3UTR
rs12554486	0.416	9	96503256	-0.289034	0.00026483	C9orf3	flanking_5UTR
rs1923891	0.09	13	98757946	-0.288985	0.000265485	EBI2	flanking_5UTR
rs2338216	0.477	5	71737570	-0.288908	0.000266535	ZNF366	flanking_3UTR
rs2267110	0.216	22	26484618	-0.290703	0.000267017	MN1	intron
rs964327	0.133	2	179952722	-0.288816	0.000267803	ZNF533	flanking_3UTR
rs6823540	0.372	4	155417341	-0.289685	0.000268369	DCHS2	intron
rs4655977	0.052	1	87858740	0.288735	0.00026892	LMO4	flanking_3UTR
rs2347335	0.22	10	83814253	0.288622	0.00027048	NRG3	intron
rs4511535	0.199	16	5506393	0.28816	0.000276943	FAM86A	flanking_5UTR
rs7416912	0.257	1	15067149	-0.288146	0.000277148	KIAA1026	intron
rs10747833	0.11	12	57993525	0.288092	0.000277913	SLC16A7	flanking_5UTR
rs10859731	0.448	12	93477544	0.287854	0.000281317	TMCC3	flanking_3UTR
rs12255651	0.11	10	53511111	0.287534	0.000285951	PRKG1	intron
rs2080776	0.427	2	214664768	-0.288413	0.00028635	SPAG16	intron
rs4974144	0.139	3	55781036	0.287387	0.000288107	CAST1	intron
rs1327301	0.142	23	51226797	0.288227	0.000289076	NUDT11	flanking_3UTR
rs766231	0.37	2	37921097	0.287273	0.000289773	FAM82A	flanking_5UTR
rs11796743	0.061	23	51502935	0.288162	0.000290037	GSPT2	flanking_5UTR
rs11639680	0.194	16	5500905	0.287242	0.000290235	FAM86A	flanking_5UTR
rs10928087	0.098	2	141458573	0.28708	0.000292638	LRP1B	intron
rs9534236	0.194	13	45318711	-0.287029	0.000293406	LOC283514	intron
rs7115037	0.329	11	127985723	0.286824	0.000296479	FLI1	flanking_5UTR
rs4597955	0.211	5	147827466	0.286665	0.000298897	HTR4	intron
rs8008501	0.5	14	89654034	0.286548	0.000300678	KCNK13	intron
rs11625757	0.104	14	97762509	0.286528	0.000300974	FLJ25773	flanking_5UTR
rs2391824	0.318	13	109759283	0.286479	0.00030173	COL4A2	intron
rs1930158	0.243	10	56007561	0.286325	0.000304105	PCDH15	intron
rs10793975	0.424	9	132274131	0.287126	0.000305678	ASS	flanking_5UTR
rs17074413	0.124	5	171558715	0.285973	0.000309583	STK10	flanking_5UTR
rs8012659	0.052	14	68060343	-0.285793	0.000312425	RAD51L1	intron
rs2868180	0.471	7	75428744	-0.285733	0.000313374	POR	intron
rs243455	0.066	23	131627199	0.285696	0.000313969	HS6ST2	intron
rs2286461	0.436	4	15572771	-0.285301	0.000320299	KSP37	intron
rs13084747	0.32	3	135254455	0.285851	0.000326018	SLCO2A1	flanking_5UTR
rs742487	0.171	6	2392698	0.284915	0.000326622	C6orf195	flanking_3UTR
rs4143674	0.491	20	4689304	0.285779	0.000327199	RASSF2	flanking_3UTR
rs155320	0.436	18	10949495	0.286618	0.00032833	C18orf58	flanking_5UTR
rs4875678	0.474	8	5876113	-0.285567	0.000330716	MCPH1	flanking_5UTR
rs7598661	0.321	2	47322459	-0.284617	0.000331573	CALM2	flanking_5UTR
rs1259704	0.145	12	31898694	0.284604	0.000331781	LOC440093	flanking_5UTR
rs2324731	0.237	13	64128636	0.284498	0.000333566	OR7E156P	flanking_3UTR
rs2579382	0.087	2	197729334	0.284283	0.00033721	ANKRD44	intron
rs12889429	0.335	14	85082478	-0.284254	0.000337703	FLRT2	intron
rs4589454	0.147	14	47771144	0.284202	0.000338582	MAMDC1	flanking_5UTR
rs1893963	0.214	18	26903040	-0.284097	0.000340375	DSC2	coding
rs3745532	0.238	19	55897865	0.286741	0.00034162	SHANK1	intron
rs42953	0.263	7	8389633	0.285789	0.000342268	NXPH1	flanking_5UTR
rs7245263	0.049	18	23608506	0.283971	0.00034255	CDH2	flanking_3UTR
rs11967511	0.107	6	107703467	-0.283938	0.000343117	PDSS2	intron
rs1177982	0.358	17	67983932	0.283726	0.000346796	SLC39A11	flanking_3UTR
rs216478	0.442	17	25891161	-0.283552	0.000349847	GOSR1	flanking_3UTR
rs7085909	0.211	10	132439156	-0.283551	0.000349869	TCERG1L	flanking_3UTR
rs7076860	0.133	10	14887710	0.283535	0.000350153	GeneID:441549	flanking_3UTR
rs11749989	0.11	5	65913718	0.284289	0.00035263	FLJ46010	flanking_3UTR
rs5998364	0.136	22	30994612	-0.28333	0.000353766	SLC5A4	flanking_5UTR
rs9559456	0.202	13	108453791	-0.283327	0.00035383	MYR8	intron
rs11780201	0.098	8	13892331	-0.282978	0.000360071	SGCZ	flanking_3UTR
rs10484380	0.098	6	19142390	0.282843	0.000362528	IBRDC2	flanking_3UTR
rs11754251	0.334	6	141536081	0.283723	0.000362763	NMBR	flanking_3UTR
rs1371237	0.392	4	44275069	0.28441	0.000366664	YIPF7	flanking_3UTR
rs2363956	0.451	19	17255124	-0.283297	0.000370569	ANKRD41	coding
rs12955215	0.337	18	32337237	-0.283246	0.000371521	FHOD3	intron
rs9896717	0.299	17	34497759	0.28292	0.000377612	PLXDC1	intron
rs2185518	0.315	14	25336279	-0.282016	0.000377844	NOVA1	flanking_3UTR
rs9303624	0.303	17	24587116	-0.281794	0.000382057	CRYBA1	flanking_5UTR
rs16868315	0.202	7	68099996	0.281763	0.000382657	AUTS2	flanking_5UTR
rs730258	0.299	4	68431265	-0.285342	0.000383293	TMPRSS11D	intron
rs13269960	0.335	8	13781332	-0.284414	0.00038351	SGCZ	flanking_3UTR
rs1408077	0.195	1	205870764	0.282543	0.000384765	CR1	intron
rs11692152	0.095	2	153429754	0.281374	0.000390154	ARL6IP6	flanking_3UTR
rs4908597	0.263	1	7052671	0.283118	0.000390993	CAMTA1	intron
rs8086975	0.231	18	2322259	0.281225	0.000393072	METTL4	flanking_3UTR
rs12769874	0.157	10	56001175	0.282034	0.000394623	PCDH15	intron
rs16831235	0.11	2	135461599	-0.281095	0.00039563	YSK4	coding
rs993215	0.379	11	88180007	-0.280993	0.000397644	GRM5	intron
rs2361030	0.179	1	13779141	0.280921	0.000399057	PDPN	flanking_5UTR
rs1327914	0.227	13	95891570	0.281345	0.000408359	UGCGL2	flanking_5UTR
rs1998712	0.272	1	194454288	-0.280332	0.000410937	KCNT2	flanking_3UTR
rs4965479	0.468	15	97756786	0.28033	0.000410972	LRRC28	flanking_3UTR
rs10774156	0.301	12	3534965	0.280314	0.000411294	PRMT8	intron
rs149674	0.436	14	71698186	0.28112	0.000412929	RGS6	intron
rs12190178	0.136	6	10463709	0.280226	0.000413089	TFAP2A	flanking_3UTR
rs10794323	0.084	11	418385	0.280966	0.000416091	TMEM16J	coding
rs533486	0.457	7	99278630	-0.280016	0.000417419	CYP3A43	intron
rs2491124	0.408	13	52682084	0.279882	0.000420205	OLFM4	flanking_3UTR
rs9616027	0.098	22	45275155	0.279797	0.000421977	CELSR1	intron
rs17110354	0.371	14	25296991	-0.282324	0.000425162	NOVA1	flanking_3UTR
rs3003879	0.26	6	115080503	0.279508	0.000428077	HS3ST5	flanking_5UTR
rs1876224	0.46	11	130977388	0.279485	0.000428554	C11orf39	flanking_3UTR
rs2293936	0.101	8	23363198	0.279407	0.000430219	ENTPD4	intron
rs9586929	0.058	13	105102225	0.279172	0.000435249	DAOA	flanking_3UTR
rs1411103	0.145	9	105894779	0.279121	0.00043635	SMC2L1	flanking_5UTR
rs5962901	0.067	23	106988954	0.279912	0.000438325	MID2	intron
rs7979812	0.153	12	55067711	0.278907	0.000440981	APOF	flanking_5UTR
rs17742788	0.059	15	20414703	-0.282093	0.000449541	TUBGCP5	intron
rs4666022	0.477	2	27911327	-0.280257	0.000450236	RBKS	intron
rs11612727	0.28	12	109798672	-0.278383	0.000452549	CCDC63	intron
rs9267873	0.205	6	32307330	0.278335	0.000453613	NOTCH4	flanking_5UTR
rs1146802	0.139	13	65430416	0.278317	0.000454009	PCDH9	flanking_3UTR
rs6538508	0.334	12	93474460	0.281751	0.000457098	TMCC3	flanking_3UTR
rs17183491	0.263	15	52039347	0.279884	0.000458534	WDR72	flanking_5UTR
rs4507794	0.128	8	1619932	-0.278909	0.000460486	DLGAP2	intron
rs6940467	0.151	6	31550116	-0.278875	0.000461262	HCP5	flanking_3UTR
rs4272382	0.13	8	8470898	-0.277951	0.000462289	CLDN23	flanking_5UTR
rs1323946	0.488	13	19572044	-0.277774	0.000466314	ZNF198	flanking_3UTR
rs3171980	0.208	2	153231102	-0.277742	0.000467049	FMNL2	flanking_3UTR
rs5945572	0.159	23	51246423	0.277728	0.000467388	NUDT11	flanking_3UTR
rs9575700	0.329	13	35735999	-0.277724	0.000467465	SPG20	flanking_3UTR
rs1548576	0.214	7	19036690	-0.277547	0.000471558	HDAC9	flanking_3UTR
rs10012055	0.52	4	21338841	-0.277519	0.000472214	KCNIP4	flanking_5UTR
rs2191351	0.298	17	25783161	-0.277474	0.00047325	CPD	intron
rs11781835	0.429	8	22663974	-0.280123	0.000473493	PEBP4	intron
rs2873902	0.405	8	140339538	-0.277446	0.00047391	COL22A1	flanking_5UTR
rs4979657	0.136	9	139711081	-0.277371	0.000475664	EHMT1	flanking_5UTR
rs6491526	0.075	13	99137081	0.277032	0.000483636	CLYBL	intron
rs17179053	0.064	9	9543037	-0.277015	0.000484044	PTPRD	flanking_5UTR
rs9953004	0.197	18	71131735	0.27687	0.000487509	SDCCAG33	flanking_3UTR
rs939008	0.078	2	105499920	-0.277644	0.000489944	FHL2	flanking_5UTR
rs914968	0.24	6	169905116	0.276726	0.000490956	C6orf70	intron
rs1669748	0.462	5	4974390	-0.276648	0.000492831	ADAMTS16	flanking_5UTR
rs7726945	0.09	5	128062298	-0.277446	0.000494699	FBN2	flanking_5UTR
rs9321801	0.28	6	141533118	0.276321	0.000500785	NMBR	flanking_3UTR
rs12058062	0.246	1	194523121	-0.276233	0.000502955	KCNT2	intron
rs3782751	0.294	12	3543760	0.276948	0.000506862	PRMT8	intron
rs751687	0.341	8	15653267	-0.275986	0.000509057	TUSC3	intron
rs12488085	0.309	3	55809911	0.27592	0.0005107	CAST1	intron
rs12878879	0.425	14	87548979	0.27575	0.000514956	GPR65	flanking_3UTR
rs11655156	0.159	17	7218631	-0.275736	0.000515305	TNK1	flanking_5UTR
rs6914477	0.345	6	121410867	0.277481	0.000515529	C6orf170	flanking_3UTR
rs17577614	0.488	8	15515100	0.276387	0.000520906	TUSC3	intron
rs7588573	0.301	2	238255441	-0.275411	0.000523558	LRRFIP1	flanking_5UTR
rs7135850	0.442	12	130049943	0.275401	0.000523817	GPR133	intron
rs3858816	0.205	13	108441465	-0.27539	0.000524081	MYR8	intron
rs518721	0.324	1	158990141	0.275356	0.000524944	SLAMF7	3UTR
rs1373202	0.425	15	77108843	-0.275337	0.000525446	RASGRF1	intron
rs12789398	0.153	11	20638148	0.275325	0.000525738	SLC6A5	flanking_3UTR
rs7103239	0.24	11	116831108	0.275259	0.000527457	DSCAML1	intron
rs2167065	0.5	8	76723009	-0.276004	0.000530685	HNF4G	flanking_3UTR
rs2020902	0.113	1	15706947	-0.274807	0.000539195	CASP9	intron
rs3777306	0.092	5	9348681	-0.274755	0.000540544	SEMA5A	intron
rs300448	0.243	12	77127374	-0.276497	0.00054072	NAV3	intron
rs2782205	0.139	6	20045002	-0.274671	0.00054276	ID4	flanking_3UTR
rs12586910	0.134	14	27648152	0.275346	0.000547918	FOXG1B	flanking_5UTR
rs10423090	0.253	19	35843574	0.275226	0.000551103	ZNF536	flanking_3UTR
rs10794324	0.085	11	418489	0.276024	0.000553221	TMEM16J	coding
rs856589	0.34	7	46700832	-0.275086	0.00055484	TNS3	flanking_3UTR
rs6492053	0.13	13	106849085	-0.274147	0.000556746	LIG4	flanking_3UTR
rs6977956	0.185	7	46350787	0.274079	0.000558597	IGFBP3	flanking_5UTR
rs11706227	0.061	3	55471300	0.273989	0.000561035	WNT5A	flanking_3UTR
rs6026398	0.453	20	56613415	-0.275709	0.000561677	MGC4294	flanking_5UTR
rs3021103	0.149	23	38007851	-0.275696	0.00056204	RPGR	flanking_3UTR
rs1750719	0.199	13	35513408	0.273938	0.000562428	DCAMKL1	intron
rs6140212	0.182	20	7147917	-0.273798	0.000566264	BMP2	flanking_3UTR
rs10755215	0.269	4	15142135	-0.273756	0.000567405	FBXL5	flanking_3UTR
rs2586841	0.199	17	69326645	0.273658	0.00057011	C17orf54	intron
rs906167	0.235	11	130990920	-0.276212	0.000572085	C11orf39	flanking_3UTR
rs3006993	0.321	1	114371967	0.273522	0.000573888	OLFML3	flanking_3UTR
rs512332	0.055	1	33979520	-0.273509	0.000574234	CSMD2	intron
rs2429310	0.185	5	139488889	0.273425	0.000576574	LOC492311	flanking_3UTR
rs1555930	0.419	10	130387625	-0.273395	0.00057741	MKI67	flanking_5UTR
rs16959655	0.087	17	60514400	0.273359	0.000578434	GNA13	flanking_5UTR
rs2359895	0.171	12	5369951	0.273246	0.000581592	NTF3	flanking_5UTR
rs629391	0.451	18	8054021	-0.273187	0.000583259	PTPRM	intron
rs352760	0.336	8	15644214	-0.27492	0.000583439	TUSC3	intron
rs10136833	0.104	14	68470847	0.273065	0.000586724	ACTN1	intron
rs4317609	0.43	8	117536189	-0.274616	0.00059201	EIF3S3	flanking_3UTR
rs6694642	0.397	1	197521729	0.275395	0.000594936	PTPRC	flanking_3UTR
rs6826415	0.171	4	1355623	0.272714	0.000596756	KIAA1530	intron
rs2591578	0.145	5	165340287	0.27357	0.000596983	WWC1	flanking_5UTR
rs2639982	0.334	18	71134403	0.273532	0.000598075	SDCCAG33	flanking_3UTR
rs12548410	0.266	8	15202214	-0.272569	0.000600947	TUSC3	flanking_5UTR
rs7155538	0.064	14	69563718	0.272547	0.000601576	SMOC1	intron
rs2613557	0.445	6	95952687	-0.27244	0.000604675	MANEA	flanking_5UTR
rs10473829	0.196	5	27337279	0.274135	0.000605843	CDH9	flanking_5UTR
rs10512453	0.084	17	29090113	-0.272381	0.0006064	ACCN1	flanking_5UTR
rs7155434	0.249	14	77845059	-0.272377	0.000606522	NRXN3	flanking_5UTR
rs8100241	0.407	19	17253894	-0.273199	0.000607713	ANKRD41	coding
rs11794023	0.101	9	92704527	0.272301	0.00060875	SYK	flanking_3UTR
rs5754783	0.41	22	32709623	-0.272301	0.00060876	LARGE	flanking_5UTR
rs7007919	0.166	8	20691655	-0.27311	0.000610341	LZTS1	flanking_5UTR
rs17810074	0.198	15	63781787	0.275738	0.000610638	DENND4A	coding
rs1180954	0.197	1	54998876	0.272179	0.000612357	PARS2	intron
rs2820917	0.139	9	7182313	0.272013	0.000617246	JMJD2C	flanking_3UTR
rs2842169	0.066	10	128320703	-0.271901	0.000620604	C10orf90	flanking_5UTR
rs6091808	0.199	20	52077921	0.271865	0.00062167	BCAS1	intron
rs9833533	0.058	3	60543293	0.271807	0.000623399	FHIT	intron
rs2778624	0.39	9	124248882	-0.272658	0.000623724	OR1J1	flanking_3UTR
rs1220078	0.133	9	25784090	0.271706	0.000626435	TUSC1	flanking_5UTR
rs2710201	0.224	7	152555826	0.272177	0.000638279	FLJ42291	flanking_3UTR
rs2277533	0.159	15	40352880	-0.271237	0.000640727	TMEM87A	coding
rs2748276	0.177	6	92070901	0.272014	0.000643272	MAP3K7	flanking_5UTR
rs17668478	0.202	3	145277060	0.271126	0.000644154	C3orf58	flanking_3UTR
rs171711	0.432	5	86507101	-0.273645	0.000646722	FLJ11292	flanking_3UTR
rs4909994	0.309	11	11349081	0.270827	0.000653446	GALNTL4	flanking_3UTR
rs7679359	0.162	4	40345255	0.270803	0.000654206	FLJ14001	flanking_5UTR
rs17068136	0.107	4	180920086	-0.270759	0.000655568	AGA	flanking_5UTR
rs6498646	0.128	16	16959131	-0.271507	0.000659055	XYLT1	flanking_3UTR
rs485074	0.215	1	110139957	0.271479	0.000659942	EPS8L3	flanking_5UTR
rs2476955	0.163	10	105748455	0.271355	0.000663832	SLK	intron
rs7195999	0.303	16	64359576	-0.27047	0.000664727	CDH5	flanking_5UTR
rs9730965	0.153	10	132437952	-0.270405	0.000666776	TCERG1L	flanking_3UTR
rs3730168	0.373	20	56912334	0.270352	0.000668469	GNAS	intron
rs3757120	0.084	6	531348	-0.270335	0.000669013	EXOC2	intron
rs7989154	0.506	13	35565442	-0.270264	0.000671291	DCAMKL1	intron
rs6555673	0.214	5	165442233	0.270161	0.0006746	WWC1	flanking_5UTR
rs1156447	0.454	14	69575022	-0.270082	0.000677161	SLC8A3	flanking_3UTR
rs4548269	0.373	9	24025011	0.270081	0.00067719	ELAVL2	flanking_5UTR
rs2521720	0.197	7	19070451	-0.269959	0.000681146	TWIST1	flanking_3UTR
rs9884923	0.37	4	21328394	0.269863	0.000684272	KCNIP4	flanking_5UTR
rs4789047	0.358	17	69752787	-0.269732	0.000688576	TTYH2	intron
rs1857985	0.069	9	106026964	0.269619	0.000692288	SMC2L1	flanking_3UTR
rs4628675	0.324	11	88193955	-0.269549	0.000694633	GRM5	intron
rs2304993	0.171	15	77099385	0.269478	0.000696977	RASGRF1	intron
rs317806	0.173	18	53401262	-0.269436	0.000698365	FECH	intron
rs1827704	0.09	5	116997024	0.275432	0.000703676	SEMA6A	flanking_5UTR
rs367715	0.389	20	44549588	-0.27097	0.000704471	ZNF334	flanking_3UTR
rs6123812	0.453	20	56629276	0.269886	0.000711907	MGC4294	flanking_5UTR
rs2454829	0.26	10	2962144	-0.269024	0.000712206	PFKP	flanking_5UTR
rs3003514	0.26	10	2963425	-0.269024	0.000712206	PFKP	flanking_5UTR
rs4759021	0.11	12	52001135	-0.268881	0.00071709	AAAS	intron
rs1347395	0.295	2	153581091	0.268866	0.000717607	ARL6IP6	flanking_3UTR
rs2289281	0.174	5	71557438	0.269711	0.000717853	MRPS27	intron
rs5976757	0.143	23	127064566	0.273169	0.000719071	ACTRT1	flanking_5UTR
rs36161	0.473	3	136138979	0.272974	0.000725665	EPHB1	intron
rs17121874	0.194	8	15643863	-0.268586	0.000727204	TUSC3	intron
rs10519606	0.291	5	119076715	-0.271129	0.000728492	LOC340069	flanking_3UTR
rs3772097	0.309	3	99972100	0.268509	0.000729869	ST3GAL6	intron
rs4146653	0.124	10	4772841	0.268459	0.000731609	AKR1CL2	flanking_5UTR
rs12029516	0.479	1	111685536	0.27456	0.000732871	C1orf88	flanking_5UTR
rs9940044	0.202	16	64956434	-0.268423	0.000732874	CDH5	flanking_5UTR
rs11017438	0.231	10	132437506	-0.268317	0.000736574	TCERG1L	flanking_3UTR
rs819571	0.356	5	72863969	0.273435	0.000740494	ANKRA2	flanking_3UTR
rs10478477	0.179	5	119928918	0.268168	0.000741796	LOC51334	intron
rs7982293	0.173	13	21615681	-0.268119	0.0007435	FGF9	flanking_3UTR
rs2426748	0.462	20	55914994	-0.268045	0.000746127	TMEPAI	flanking_5UTR
rs13197839	0.119	6	66046013	0.268861	0.00074733	EGFL11	flanking_3UTR
rs4836272	0.402	5	125911240	0.268008	0.000747452	ALDH7A1	intron
rs5984367	0.098	23	88857793	0.267994	0.000747925	TGIF2LX	flanking_5UTR
rs7823113	0.298	8	130251064	0.267952	0.000749415	CCDC26	flanking_3UTR
rs6569077	0.468	6	98319130	-0.269656	0.000749584	C6orf167	flanking_5UTR
rs2455217	0.442	5	75988521	0.269653	0.000749682	IQGAP2	intron
rs10981291	0.107	9	113964541	-0.267892	0.000751559	SUSD1	intron
rs6787935	0.061	3	144928873	0.268714	0.000752545	SLC9A9	intron
rs277743	0.075	9	88934539	0.267805	0.000754671	FLJ45537	flanking_5UTR
rs1036585	0.133	3	167106528	-0.267786	0.000755345	BCHE	flanking_5UTR
rs13140529	0.078	4	179678994	-0.267781	0.000755529	AGA	flanking_5UTR
rs534135	0.483	1	109863148	-0.268544	0.000758622	AMIGO1	flanking_5UTR
rs461863	0.382	20	44544341	-0.267608	0.000761749	ZNF334	flanking_3UTR
rs1634404	0.208	9	25762172	0.267554	0.000763682	TUSC1	flanking_5UTR
rs1402912	0.246	5	62211571	-0.267507	0.000765383	IPO11	flanking_3UTR
rs698084	0.168	3	188480342	0.267483	0.000766264	MASP1	intron
rs2471480	0.361	11	125314837	0.267478	0.00076644	DDX25	flanking_3UTR
rs661838	0.457	6	149669970	-0.267411	0.000768856	MAP3K7IP2	flanking_5UTR
rs761590	0.058	6	110858177	0.267372	0.00077029	SLC22A16	intron
rs411238	0.214	1	30559814	0.267299	0.000772966	MATN1	flanking_3UTR
rs4666014	0.462	2	27872679	-0.267273	0.000773911	RBKS	intron
rs10497116	0.098	2	153315356	-0.267208	0.000776274	ARL6IP6	intron
rs12464255	0.087	2	208634787	0.268024	0.000777458	CRYGD	flanking_3UTR
rs3802879	0.214	11	116919924	-0.267134	0.000779024	DSCAML1	intron
rs1010693	0.254	19	51205023	0.26707	0.000781364	PGLYRP1	flanking_3UTR
rs12504091	0.178	4	171576394	0.26877	0.000781493	AADAT	flanking_5UTR
rs255628	0.225	5	122634922	-0.267054	0.000781966	FLJ36090	flanking_3UTR
rs10794197	0.139	10	126765226	0.267046	0.000782265	CTBP2	intron
rs354140	0.168	12	30382649	-0.266958	0.000785504	IPO8	flanking_3UTR
rs913581	0.156	9	7140997	0.266956	0.000785578	JMJD2C	intron
rs1955011	0.453	11	81358036	-0.268623	0.000786901	MGC33846	flanking_3UTR
rs7980712	0.09	12	16042955	-0.266779	0.00079219	DERA	intron
rs2638087	0.185	11	6947092	-0.271042	0.000794135	ZNF215	flanking_3UTR
rs11770570	0.055	7	103757746	0.266695	0.000795312	LHFPL3	intron
rs627222	0.211	7	6094981	-0.266694	0.00079535	EIF2AK1	flanking_5UTR
rs10098746	0.302	8	125907308	0.267495	0.00079706	MTSS1	flanking_5UTR
rs7411629	0.246	1	51778412	0.266585	0.000799474	EPS15	flanking_5UTR
rs4652572	0.066	1	179394829	0.266487	0.000803179	IER5	flanking_3UTR
rs9651462	0.445	10	111032863	0.266323	0.000809386	XPNPEP1	flanking_3UTR
rs732063	0.194	7	25993764	0.266301	0.000810255	NFE2L3	flanking_5UTR
rs766839	0.194	7	25996850	0.266301	0.000810255	NFE2L3	flanking_5UTR
rs10429325	0.156	8	117509360	-0.26619	0.000814479	EIF3S3	flanking_3UTR
rs4515584	0.156	8	117499026	-0.26619	0.000814479	EIF3S3	flanking_3UTR
rs2872065	0.111	3	167239267	0.267831	0.000816659	BCHE	flanking_5UTR
rs913588	0.338	9	7164673	-0.266056	0.000819658	JMJD2C	coding
rs12436420	0.064	14	84295958	-0.266012	0.000821326	FLRT2	flanking_5UTR
rs2888423	0.064	14	84305909	-0.266012	0.000821326	FLRT2	flanking_5UTR
rs12684532	0.156	9	20048939	0.265923	0.0008248	SLC24A2	flanking_5UTR
rs4664636	0.294	2	153549564	0.266707	0.000827135	ARL6IP6	flanking_3UTR
rs7323428	0.36	13	35541601	-0.266706	0.000827174	DCAMKL1	intron
rs7827906	0.434	8	16653243	0.26585	0.00082764	FGF20	flanking_3UTR
rs4616538	0.162	20	38052460	-0.265795	0.000829759	MAFB	flanking_3UTR
rs2886123	0.37	14	77189631	-0.265789	0.000830008	ALKBH	flanking_3UTR
rs7350095	0.049	8	111422115	0.265685	0.000834067	KCNV1	flanking_5UTR
rs7809512	0.243	7	77114710	0.265621	0.000836597	PTPN12	flanking_3UTR
rs4730767	0.061	7	116455898	0.265578	0.000838285	ST7OT4	flanking_3UTR
rs4904253	0.337	14	85055465	0.266389	0.000839542	FLRT2	flanking_5UTR
rs1860449	0.301	12	3545092	0.265509	0.00084101	PRMT8	intron
rs4750989	0.486	10	130377661	-0.265473	0.000842405	MKI67	flanking_5UTR
rs4703712	0.165	5	75875106	-0.265433	0.000844019	IQGAP2	intron
rs11074594	0.402	16	23880872	0.265418	0.000844607	PRKCB1	intron
rs4663780	0.11	2	238243104	-0.265329	0.000848124	LRRFIP1	flanking_5UTR
rs7327377	0.113	13	86801875	-0.266165	0.000848369	SLITRK5	flanking_5UTR
rs150796	0.297	21	42336818	-0.266107	0.000850706	C21orf121	flanking_3UTR
rs4812774	0.462	20	42012602	-0.265241	0.000851646	C20orf100	intron
rs7836184	0.188	8	23190319	0.265218	0.000852549	CHMP7	flanking_3UTR
rs7512607	0.127	1	242262605	-0.265197	0.000853399	ZNF238	flanking_5UTR
rs13021402	0.098	2	206996015	-0.265186	0.000853859	ADAM23	flanking_5UTR
rs11063679	0.075	12	5422387	0.26513	0.000856076	NTF3	flanking_5UTR
rs3107634	0.166	11	122217796	-0.265959	0.000856603	CRTAM	intron
rs5768857	0.127	22	45279126	0.265113	0.000856764	CELSR1	intron
rs4563644	0.424	5	163708849	-0.265921	0.000858135	MAT2B	flanking_3UTR
rs6568470	0.305	6	107607740	-0.265878	0.00085985	PDSS2	intron
rs1964537	0.429	11	10527927	0.267569	0.000860514	XLKD1	flanking_3UTR
rs10062601	0.173	5	119913201	0.264976	0.000862301	LOC51334	intron
rs10503719	0.104	8	22673848	-0.26493	0.000864155	PEBP4	intron
rs1125307	0.326	4	8168571	-0.265771	0.000864157	ABLIM2	intron
rs7541727	0.09	1	158198943	-0.26575	0.000865018	SLAMF9	flanking_5UTR
rs1433843	0.269	18	36254146	0.264771	0.000870611	PIK3C3	flanking_5UTR
rs1956424	0.269	14	36601653	0.264771	0.00087063	SLC25A21	intron
rs6727797	0.09	2	65879935	0.265579	0.000871962	FLJ16124	intron
rs4730550	0.064	7	111896959	0.265549	0.000873174	IFRD1	intron
rs122896	0.227	17	52171390	0.265416	0.000878605	DGKE	flanking_5UTR
rs11069172	0.061	12	117842701	0.264555	0.00087946	KIAA1853	flanking_5UTR
rs1849328	0.378	11	114749641	-0.265394	0.000879524	IGSF4	intron
rs12576545	0.488	11	10599772	0.264511	0.000881274	MRVI1	intron
rs7528918	0.064	1	61591010	0.264489	0.000882191	NFIA	intron
rs1009087	0.312	11	12119025	0.264471	0.000882921	MICAL2	intron
rs200885	0.503	20	1715896	-0.265243	0.000885739	PTPNS1	flanking_5UTR
rs10174187	0.491	2	129917395	0.264369	0.000887161	LOC151121	flanking_5UTR
rs9852746	0.266	3	55778372	0.264293	0.000890282	CAST1	intron
rs8180101	0.081	3	83630125	0.264278	0.000890921	GBE1	flanking_5UTR
rs149670	0.272	14	71701970	0.264267	0.00089139	RGS6	intron
rs3172941	0.453	5	153778073	-0.265097	0.000891776	GALNT10	3UTR
rs16895527	0.092	8	122575912	-0.264221	0.000893284	HAS2	flanking_3UTR
rs11654263	0.309	17	72547666	-0.264118	0.000897602	MGAT5B	flanking_3UTR
rs772492	0.173	4	90591589	-0.264106	0.000898129	LOC285513	flanking_5UTR
rs4664645	0.309	2	153665310	-0.26406	0.000900034	ARL6IP6	flanking_3UTR
rs10055695	0.197	5	178179224	0.264005	0.000902353	ZNF354B	flanking_5UTR
rs12500458	0.26	4	15087199	-0.269128	0.000903681	C1QTNF7	flanking_3UTR
rs17272128	0.069	19	34806368	-0.263909	0.000906432	POP4	flanking_3UTR
rs2400621	0.052	3	136958246	-0.263747	0.000913316	PPP2R3A	flanking_5UTR
rs1926317	0.205	13	35542040	0.263713	0.00091476	DCAMKL1	intron
rs1675317	0.163	9	92701822	0.267043	0.000917687	SYK	flanking_3UTR
rs904160	0.315	2	47331088	-0.26783	0.000921228	CALM2	flanking_5UTR
rs4128396	0.133	7	151129337	-0.263551	0.000921672	PRKAG2	intron
rs4771195	0.399	13	27410585	-0.263372	0.000929404	IPF1	flanking_3UTR
rs1449692	0.506	3	29026857	-0.263366	0.000929661	RBMS3	flanking_5UTR
rs7325509	0.25	13	52664554	-0.264176	0.00093083	OLFM4	flanking_3UTR
rs4402283	0.208	11	7620302	-0.263332	0.000931122	PPFIBP2	intron
rs2158992	0.179	14	71625648	0.26328	0.000933398	RGS6	intron
rs10937658	0.18	4	5733712	0.264088	0.000934615	EVC2	intron
rs4319673	0.136	14	47756239	0.263245	0.000934917	MAMDC1	flanking_5UTR
rs7159610	0.136	14	47760261	0.263245	0.000934917	MAMDC1	flanking_5UTR
rs5750854	0.179	22	38320721	-0.263141	0.000939444	CACNA1I	intron
rs7242523	0.323	18	32344958	0.263908	0.000942477	FHOD3	intron
rs549467	0.069	4	99391255	0.263071	0.000942537	RAP1GDS1	flanking_5UTR
rs12542312	0.346	8	1427202	0.263846	0.000945204	DLGAP2	flanking_5UTR
rs11153219	0.098	6	110209321	-0.263008	0.000945292	KIAA0274	intron
rs13408950	0.211	2	14599626	0.262977	0.000946635	FAM84A	flanking_5UTR
rs1998352	0.166	1	234869643	0.268946	0.000948962	HEATR1	flanking_5UTR
rs2517448	0.341	6	31170646	0.262874	0.000951178	C6orf15	flanking_3UTR
rs6457327	0.341	6	31182009	0.262874	0.000951178	C6orf15	flanking_3UTR
rs17587048	0.11	7	46761819	0.262831	0.000953073	TNS3	flanking_3UTR
rs521633	0.367	17	34608592	0.262829	0.000953201	CACNB1	flanking_5UTR
rs4872077	0.191	8	23114133	0.262734	0.00095741	TNFRSF10A	intron
rs4985940	0.454	17	20796543	0.262724	0.000957834	MGC87631	flanking_5UTR
rs11042882	0.462	11	10551079	0.262707	0.000958624	MRVI1	flanking_3UTR
rs10815532	0.454	9	7154061	-0.262643	0.000961479	JMJD2C	intron
rs4977415	0.467	9	20276082	0.266014	0.000962162	MLLT3	flanking_3UTR
rs2881641	0.084	15	85343016	0.262613	0.000962798	TMEM83	flanking_5UTR
rs800478	0.162	4	24469625	0.262612	0.000962852	DKFZp761B107	intron
rs12524627	0.099	6	109507738	0.263435	0.000963345	SESN1	intron
rs8010438	0.137	14	47753255	0.263216	0.000973166	MAMDC1	flanking_5UTR
rs13100943	0.237	3	8448745	-0.262366	0.000973889	LMCD1	flanking_5UTR
rs618278	0.451	12	99918475	-0.263166	0.000975443	TMEM16D	intron
rs10942238	0.241	5	18554326	-0.263155	0.000975938	CDH18	flanking_3UTR
rs318157	0.251	23	96995537	0.262269	0.00097828	DIAPH2	flanking_3UTR
rs2372713	0.147	2	36877192	0.262193	0.000981771	VIT	intron
rs12651765	0.228	5	124944876	-0.262101	0.000985949	ZNF608	flanking_5UTR
rs11858259	0.454	15	27257163	-0.262026	0.000989377	APBA2	flanking_3UTR
rs6512096	0.28	19	16288607	-0.262018	0.000989766	KLF2	flanking_5UTR
rs7202377	0.422	16	77914733	0.261983	0.000991363	WWOX	flanking_3UTR
rs11190305	0.251	10	101629867	0.261943	0.000993209	DNMBP	coding
rs10096862	0.052	8	2911098	0.261839	0.000997996	CSMD1	intron
rs10868800	0.075	9	72118919	0.261834	0.000998216	SMC5L1	intron
rs943535	0.075	9	72064166	0.261834	0.000998216	SMC5L1	intron
rs7982576	0.116	13	106844787	-0.262654	0.000998772	LIG4	flanking_3UTR
