# Supplementary material for: Gemcitabine and Arabinosylcytosin Pharmacogenomics: Genome-Wide Association and Drug Response Biomarkers
Source: PLoS One. 2009 Nov 9;4(11):e7765. doi: 10.1371/journal.pone.0007765 (PMC2770319; doi:10.1371/journal.pone.0007765)
Supplement: Table S3 — Top SNPs that were significantly associated with both gemcitabine and AraC (p<0.001). (0.05 MB XLS) [file pone.0007765.s003.xls]

## Sheet: Sheet1
SNP	R-Value (Gemc)	Fstat (Gemc)	p-Value (Gemc)	N (Gemc)	Qvalue (Gemc)	Bonferroni (Gemc)	R-Value (AraC)	Fstat (AraC)	p-Value (AraC)	N (AraC)	Qvalue (AraC)	Bonferroni (AraC)	MAF	Chr	Chr Position	Gene	RefSeq	Location	GeneDesc	Location Relative To Gene
rs7192	0.319238	17.1351	5.77e-05	171	0.837741	1	0.297961	14.9069	0.00016625	173	0.723509	1	0.374	6	32519624	HLA-DRA	NM_019111.3	coding	major histocompatibility complex; class II; DR alpha	?
rs200885	-0.331029	18.4599	3.11e-05	170	0.837741	1	-0.265243	11.503	0.000885739	172	0.887718	1	0.503	20	1715896	PTPNS1	NM_080792.1	flanking_5UTR	NULL	-107529
rs300969	0.264176	11.3288	0.000968	171	0.999706	1	0.290779	14.1313	0.000242078	173	0.773459	1	0.319	5	119906825	LOC51334	NM_016644.1	intron	NULL	-61938
rs661838	-0.346373	20.5859	1.16e-05	171	0.837741	1	-0.267411	11.7835	0.000768856	173	0.887718	1	0.453	6	149669970	MAP3K7IP2	NM_015093.2	flanking_5UTR	mitogen-activated protein kinase kinase kinase 7 interacting protein 2	-10786
rs856554	-0.303198	15.2866	0.000139	171	0.884793	1	-0.364065	23.3777	3.21314e-06	173	0.328521	1	0.301	7	46726654	TNS3	NM_022748.9	flanking_3UTR	Tensin 3	-554623
rs1220652	0.292325	13.9224	0.00027	169	0.982824	1	0.298572	14.7784	0.000177735	171	0.732748	1	0.34	9	131398648	C9orf50	NM_199350.1	flanking_3UTR	chromosome 9 open reading frame 50	-15679
rs1327301	0.276048	12.3733	0.000577	170	0.999706	1	0.288227	13.7714	0.000289076	172	0.785039	1	0.144	23	51226797	NUDT11	NM_018159.2	flanking_3UTR	nudix (nucleoside diphosphate linked moiety X)-type motif 11	-22806
rs1371237	0.322132	17.2518	5.49e-05	169	0.837741	1	0.28441	13.2892	0.000366664	171	0.814972	1	0.396	4	44275069	YIPF7	NM_182592.1	flanking_3UTR	NULL	-50384
rs1375668	-0.311021	16.1712	9.11e-05	171	0.837741	1	-0.289303	13.9752	0.000261192	173	0.776699	1	0.363	8	6384278	ANGPT2	NM_001147.1	intron	angiopoietin 2	-6862
rs1402912	-0.281519	12.9973	0.000423	171	0.999706	1	-0.267507	11.7926	0.000765383	173	0.887718	1	0.249	5	62211571	IPO11	NM_016338.3	flanking_3UTR	importin 11	-251406
rs1675317	0.286995	13.1946	0.000387	167	0.999706	1	0.267043	11.4414	0.000917687	169	0.887718	1	0.165	9	92701822	SYK	NM_003177.3	flanking_3UTR	Spleen tyrosine kinase	-3517
rs1884009	0.276447	12.4948	0.000542	171	0.999706	1	0.295701	14.66	0.000187314	173	0.745329	1	0.371	14	85057358	FLRT2	NM_013231.4	flanking_5UTR	fibronectin leucine rich transmembrane protein 2	-8883
rs1888012	0.303577	15.3287	0.000136	171	0.877892	1	0.292286	14.2919	0.000223907	173	0.747177	1	0.243	23	138598616	ATP11C	NM_001010986.1	flanking_3UTR	ATPase; Class VI; type 11C	-37555
rs1923891	-0.269284	11.8057	0.000763	171	0.999706	1	-0.288985	13.9417	0.000265485	173	0.776699	1	0.091	13	98757946	EBI2	NM_004951.3	flanking_5UTR	Epstein-Barr virus induced gene 2 (lymphocyte-specific G protein-coupled receptor)	-251
rs1955011	-0.271256	11.8342	0.000755	169	0.999706	1	-0.268623	11.7433	0.000786901	171	0.887718	1	0.453	11	81358036	MGC33846	NM_175885.3	flanking_3UTR	hypothetical protein MGC33846	-762658
rs2008801	-0.274069	12.2634	0.000608	171	0.999706	1	-0.349855	21.3389	8.11035e-06	173	0.460681	1	0.129	11	114513385	IGSF4	NM_014333.2	flanking_3UTR	NULL	-36842
rs2172820	-0.319789	17.2011	5.59e-05	171	0.837741	1	-0.355305	22.1056	5.71613e-06	173	0.417452	1	0.26	8	15370039	TUSC3	NM_006765.2	flanking_5UTR	tumor suppressor candidate 3	-72062
rs2595500	-0.301029	15.0469	0.000156	171	0.903645	1	-0.36707	23.8256	2.62658e-06	173	0.328521	1	0.102	11	6919741	ZNF215	NM_013250.1	intron	zinc finger protein 215	-281
rs2638094	-0.295928	14.4928	0.000204	171	0.955414	1	-0.327177	18.3412	3.24855e-05	173	0.615075	1	0.105	11	6938064	ZNF215	NM_013250.1	flanking_3UTR	zinc finger protein 215	-2420
rs2842169	-0.320738	17.315	5.3e-05	171	0.837741	1	-0.271901	12.2143	0.000620604	173	0.887718	1	0.067	10	128320703	C10orf90	NM_001004298.2	flanking_5UTR	chromosome 10 open reading frame 90	-120703
rs2922876	-0.315254	16.6632	7.21e-05	171	0.837741	1	-0.314853	16.8363	6.60392e-05	173	0.666001	1	0.164	8	6384104	ANGPT2	NM_001147.1	intron	angiopoietin 2	-6688
rs3759443	-0.277346	12.4163	0.000565	169	0.999706	1	-0.333146	18.8511	2.57834e-05	171	0.615075	1	0.112	13	98708323	GPR18	NM_005292.2	intron	G protein-coupled receptor 18	-86
rs3797418	-0.267976	11.6824	0.000811	171	0.999706	1	-0.295973	14.6896	0.000184657	173	0.745329	1	0.102	5	75971170	IQGAP2	NM_006633.1	intron	IQ motif containing GTPase activating protein 2	-1344
rs4272382	-0.390253	27.1286	6.14e-07	171	0.248962	0.316242	-0.277951	12.8099	0.000462289	173	0.856075	1	0.132	8	8470898	CLDN23	NM_194284.1	flanking_5UTR	claudin 23	-126178
rs4507794	-0.270957	11.8852	0.000734	170	0.999706	1	-0.278909	12.8215	0.000460486	172	0.856075	1	0.126	8	1619932	DLGAP2	NM_004745.3	intron	discs; large (Drosophila) homolog-associated protein 2	-5730
rs4511535	0.318496	17.0466	6.01e-05	171	0.837741	1	0.28816	13.855	0.000276943	173	0.784933	1	0.199	16	5506393	FAM86A	NM_201598.1	flanking_5UTR	NULL	-418611
rs4663780	-0.276948	12.5439	0.000529	171	0.999706	1	-0.265329	11.5868	0.000848124	173	0.887718	1	0.105	2	238243104	LRRFIP1	NM_004735.2	flanking_5UTR	Leucine rich repeat (in FLII) interacting protein 1	-22564
rs5945572	0.282436	13.0895	0.000404	171	0.999706	1	0.277728	12.7876	0.000467388	173	0.856075	1	0.161	23	51246423	NUDT11	NM_018159.2	flanking_3UTR	nudix (nucleoside diphosphate linked moiety X)-type motif 11	-3180
rs7007919	-0.270834	11.8736	0.000739	170	0.999706	1	-0.27311	12.2513	0.000610341	172	0.887718	1	0.168	8	20691655	LZTS1	NM_021020.1	flanking_5UTR	leucine zipper; putative tumor suppressor 1	-534572
rs7195999	-0.267923	11.6775	0.000813	171	0.999706	1	-0.27047	12.0759	0.000664727	173	0.887718	1	0.301	16	64359576	CDH5	NM_001795.2	flanking_5UTR	cadherin 5; type 2; VE-cadherin (vascular epithelium)	-598488
rs7735534	0.269729	11.8478	0.000747	171	0.999706	1	0.317841	17.1935	5.57595e-05	173	0.666001	1	0.216	5	84102589	EDIL3	NM_005711.3	flanking_5UTR	EGF-like repeats and discoidin I-like domains 3	-386222
rs9466910	0.269927	11.8665	0.00074	171	0.999706	1	0.302911	15.4568	0.000127574	173	0.723509	1	0.064	6	10707265	GCNT2	NM_145655.2	intron	glucosaminyl (N-acetyl) transferase 2; I-branching enzyme (I blood group)	-12132
rs9466912	0.269927	11.8665	0.00074	171	0.999706	1	0.302911	15.4568	0.000127574	173	0.723509	1	0.064	6	10707306	GCNT2	NM_145655.2	intron	glucosaminyl (N-acetyl) transferase 2; I-branching enzyme (I blood group)	-12173
rs9544385	0.278018	12.6491	0.000502	171	0.999706	1	0.292631	14.3289	0.000219923	173	0.747177	1	0.135	13	76316442	KCTD12	NM_138444.2	flanking_3UTR	potassium channel tetramerisation domain containing 12	-35871
rs9575700	-0.282541	13.1	0.000402	171	0.999706	1	-0.277724	12.7873	0.000467465	173	0.856075	1	0.325	13	35735999	SPG20	NM_015087.3	flanking_3UTR	spastic paraplegia 20 (Troyer syndrome)	-37776
rs9918379	0.293862	14.272	0.000227	171	0.981294	1	0.311641	16.4578	7.90522e-05	173	0.684959	1	0.088	6	113836873	MARCKS	NM_002356.4	flanking_5UTR	myristoylated alanine-rich protein kinase C substrate	-448376
rs10045186	0.265687	11.4686	0.000902	171	0.999706	1	0.343836	20.5133	1.18469e-05	173	0.605628	1	0.053	5	43186257	FLJ10246	XR_001523.1	flanking_3UTR	FLJ10246	-22116
rs10060641	0.306627	15.6704	0.000116	171	0.866559	1	0.321809	17.6753	4.44172e-05	173	0.634765	1	0.216	5	90249006	MASS1	NM_032119.1	intron	NULL	-47982
rs10174187	0.311165	16.1877	9.04e-05	171	0.837741	1	0.264369	11.4968	0.000887161	173	0.887718	1	0.491	2	129917395	LOC151121	NM_001033657.1	flanking_5UTR	hypothetical protein LOC151121	-200566
rs10506882	0.295679	13.8913	0.000277	165	0.982824	1	0.303293	14.8919	0.000169952	167	0.723509	1	0.224	12	81729283	TMTC2	NM_152588.1	intron	transmembrane and tetratricopeptide repeat containing 2	-45637
rs10516057	0.31639	16.7969	6.77e-05	171	0.837741	1	0.339558	19.9399	1.54358e-05	173	0.607	1	0.222	5	168418548	SLIT3	NM_003062.1	intron	slit homolog 3 (Drosophila)	-134513
rs10942238	-0.265627	11.3871	0.000941	170	0.999706	1	-0.263155	11.3092	0.000975938	172	0.887718	1	0.241	5	18554326	CDH18	NM_004934.2	flanking_3UTR	cadherin 18; type 2	-954572
rs11215406	-0.272028	12.0668	0.00067	171	0.999706	1	-0.350789	21.469	7.64185e-06	173	0.460681	1	0.14	11	114570292	IGSF4	NM_014333.2	intron	NULL	-15212
rs11639680	0.331514	18.6441	2.84e-05	171	0.837741	1	0.287242	13.759	0.000290235	173	0.785039	1	0.193	16	5500905	FAM86A	NM_201598.1	flanking_5UTR	NULL	-413123
rs11666947	-0.277461	12.1772	0.00064	166	0.999706	1	-0.306079	15.2985	0.000139437	168	0.723509	1	0.06	19	20452848	ZNF626	NM_145297.1	flanking_3UTR	zinc finger protein 626	-166982
rs12054681	0.298649	14.7867	0.000177	171	0.91491	1	0.310194	16.289	8.56699e-05	173	0.695169	1	0.208	5	90253683	MASS1	NM_032119.1	intron	NULL	-43305
rs12464255	0.265264	11.3536	0.000957	170	0.999706	1	0.268024	11.7643	0.000777458	172	0.887718	1	0.085	2	208634787	CRYGD	NM_006891.2	flanking_3UTR	crystallin; gamma D	-59790
rs17587048	0.278973	12.7435	0.000479	171	0.999706	1	0.262831	11.3536	0.000953073	173	0.887718	1	0.111	7	46761819	TNS3	NM_022748.9	flanking_3UTR	tensin 3	-519458
rs17742788	-0.302671	14.8247	0.000176	167	0.91491	1	-0.282093	12.882	0.000449541	169	0.856075	1	0.06	15	20414703	TUBGCP5	NM_052903.2	intron	tubulin; gamma complex associated protein 5	-139
