# Supplementary material for: Gemcitabine and Arabinosylcytosin Pharmacogenomics: Genome-Wide Association and Drug Response Biomarkers
Source: PLoS One. 2009 Nov 9;4(11):e7765. doi: 10.1371/journal.pone.0007765 (PMC2770319; doi:10.1371/journal.pone.0007765)
Supplement: Table S4 — Top candidates for association between 492 SNPs and whole gene expression array data (54,000 probe sets). 100 SNPs among 492 located within or close to 78 genes were associated with 296 expression probe sets (220 unique genes) with p-values <10−6. (0.19 MB XLS) [file pone.0007765.s004.xls]

## Sheet: Sheet1
SNP					Probeset			GWAS
SNP	MAF	Closest gene	Chr	SNP Location	Probe	Gene Symbol	Chr	R-value (SNPvsExp)	P-value (SNPvsExp)	R-value (SNPvsIC50)	P-Value (SNPvsIC50)
rs6082527	0.058	TGM3	20	flanking_5UTR	227297_at	ITGA9	3	0.550778	7.80487e-14	-0.278714	0.000486
rs6082527	0.058	TGM3	20	flanking_5UTR	218345_at	TMEM176A	7	0.532639	6.95888e-13	-0.278714	0.000486
rs17742788	0.06	TUBGCP5	15	intron	236732_at	---	9	0.507032	2.26408e-11	-0.302671	0.000176
rs6082527	0.058	TGM3	20	flanking_5UTR	203559_s_at	ABP1	7	0.494447	4.6553e-11	-0.278714	0.000486
rs6082527	0.058	TGM3	20	flanking_5UTR	237116_at	LOC646903	3	0.491339	6.40847e-11	-0.278714	0.000486
rs3797418	0.102	IQGAP2	5	intron	218807_at	VAV3	1	0.487829	9.15916e-11	-0.267976	0.000811
rs9268832	0.43	HLA-DRA	6	flanking_3UTR	209728_at	HLA-DRB4	6	-0.481362	1.75016e-10	0.285744	0.000343
rs3797418	0.102	IQGAP2	5	intron	1555787_at	C11orf63	11	0.476389	2.85352e-10	-0.267976	0.000811
rs818707	0.067	ALAD	9	3UTR	1566524_a_at	---	2	0.47388	3.64108e-10	-0.277374	0.000518
rs3797418	0.102	IQGAP2	5	intron	227123_at	RAB3B	1	0.471535	4.56385e-10	-0.267976	0.000811
rs6082527	0.058	TGM3	20	flanking_5UTR	203453_at	SCNN1A	12	0.468642	6.01738e-10	-0.278714	0.000486
rs6082527	0.058	TGM3	20	flanking_5UTR	242809_at	IL1RL1	2	0.465679	7.9649e-10	-0.278714	0.000486
rs6082527	0.058	TGM3	20	flanking_5UTR	224030_s_at	LOC100130415	7	0.465526	8.08066e-10	-0.278714	0.000486
rs1451882	0.132	DLGAP2	8	flanking_5UTR	214617_at	PRF1	10	0.464489	8.90795e-10	-0.280333	0.000449
rs17816810	0.056	FOXA2	20	flanking_5UTR	1555146_at	ATF2	2	0.464463	1.01148e-09	0.277831	0.000529
rs6082527	0.058	TGM3	20	flanking_5UTR	225681_at	CTHRC1	8	0.461248	1.20549e-09	-0.278714	0.000486
rs3797418	0.102	IQGAP2	5	intron	210059_s_at	MAPK13	6	0.460544	1.28688e-09	-0.267976	0.000811
rs9268832	0.43	HLA-DRA	6	flanking_3UTR	215666_at	HLA-DRB4	6	-0.457873	1.64647e-09	0.285744	0.000343
rs6082527	0.058	TGM3	20	flanking_5UTR	1562825_at	---	19	0.457708	1.67171e-09	-0.278714	0.000486
rs17816810	0.056	FOXA2	20	flanking_5UTR	241170_at	---	3	0.45537	2.33245e-09	0.277831	0.000529
rs4896870	0.117	RAB32	6	flanking_5UTR	222184_at	---	12	0.452546	2.67473e-09	-0.272161	0.000666
rs11215568	0.067	CNTN5	11	flanking_5UTR	223845_at	LOC144305	12	0.452502	2.68531e-09	-0.263546	0.000996
rs6082527	0.058	TGM3	20	flanking_5UTR	1553851_at	SPIC	12	0.451852	2.84749e-09	-0.278714	0.000486
rs17816810	0.056	FOXA2	20	flanking_5UTR	240948_at	---	9	0.453077	2.86849e-09	0.277831	0.000529
rs4896870	0.117	RAB32	6	flanking_5UTR	223194_s_at	SLC22A23	6	0.45158	2.91815e-09	-0.272161	0.000666
rs453169	0.056	FLJ32252	16	flanking_3UTR	231851_at	RAVER2	1	0.45045	3.22993e-09	-0.268851	0.000779
rs1153942	0.118	TP53BP2	1	intron	218801_at	UGCGL2	13	-0.45165	3.26018e-09	0.265712	0.000938
rs6082527	0.058	TGM3	20	flanking_5UTR	227048_at	LAMA1	18	0.450285	3.27796e-09	-0.278714	0.000486
rs10504973	0.064	TSPYL5	8	flanking_5UTR	1564040_a_at	LOC283999	17	0.448783	3.74931e-09	-0.270595	0.000717
rs6082527	0.058	TGM3	20	flanking_5UTR	230550_at	MS4A6A	11	0.447644	4.14954e-09	-0.278714	0.000486
rs6082527	0.058	TGM3	20	flanking_5UTR	226152_at	TTC7B	14	0.445026	5.23157e-09	-0.278714	0.000486
rs6082527	0.058	TGM3	20	flanking_5UTR	1554766_s_at	---	8	0.444486	5.48597e-09	-0.278714	0.000486
rs6082527	0.058	TGM3	20	flanking_5UTR	206163_at	MAB21L1	13	0.443301	6.0879e-09	-0.278714	0.000486
rs4896870	0.117	RAB32	6	flanking_5UTR	1555219_at	RGR	10	0.442911	6.29924e-09	-0.272161	0.000666
rs12120749	0.064	OSBPL9	1	intron	244150_at	---	23	0.441246	7.28475e-09	-0.333646	2.5e-05
rs17816810	0.056	FOXA2	20	flanking_5UTR	210523_at	BMPR1B	4	0.440226	8.89293e-09	0.277831	0.000529
rs9466910	0.064	GCNT2	6	intron	1557246_at	KIDINS220	2	0.437818	9.80174e-09	0.269927	0.00074
rs9466912	0.064	GCNT2	6	intron	1557246_at	KIDINS220	2	0.437818	9.80174e-09	0.269927	0.00074
rs11214959	0.076	NNMT	11	flanking_3UTR	222080_s_at	---	6	0.437698	9.90394e-09	0.269803	0.000744
rs2290344	0.254	PIGB	15	coding	205452_at	PIGB	15	-0.436873	1.06318e-08	0.364363	3.65e-06
rs533886	0.056	ENC1	5	flanking_3UTR	1561319_at	---	14	0.436793	1.07049e-08	-0.324878	4.18e-05
rs6082527	0.058	TGM3	20	flanking_5UTR	242977_at	LOC400796	1	0.435977	1.148e-08	-0.278714	0.000486
rs6082527	0.058	TGM3	20	flanking_5UTR	1558714_at	---	3	0.435932	1.15247e-08	-0.278714	0.000486
rs17816810	0.056	FOXA2	20	flanking_5UTR	240137_at	---	6	0.436373	1.23714e-08	0.277831	0.000529
rs818707	0.067	ALAD	9	3UTR	219820_at	SLC6A16	19	0.434425	1.31069e-08	-0.277374	0.000518
rs11215406	0.14	IGSF4	11	intron	1555787_at	C11orf63	11	0.433206	1.45381e-08	-0.272028	0.00067
rs2217881	0.08	PLD5	1	intron	231186_at	FLJ43390 /// LOC100128793	14	0.436955	1.46412e-08	-0.289004	0.000335
rs3797418	0.102	IQGAP2	5	intron	216959_x_at	NRCAM	7	0.432555	1.53621e-08	-0.267976	0.000811
rs3797418	0.102	IQGAP2	5	intron	204105_s_at	NRCAM	7	0.431744	1.64529e-08	-0.267976	0.000811
rs10045186	0.053	FLJ10246	5	flanking_3UTR	234538_at	---	14	0.430828	1.77733e-08	0.265687	0.000902
rs9458486	0.111	PARK2	6	intron	214424_s_at	---	9	0.430672	1.80077e-08	-0.294113	0.000224
rs17019442	0.058	ATF3	1	intron	212776_s_at	OBSL1	2	0.429983	1.90813e-08	-0.274519	0.000595
rs10045186	0.053	FLJ10246	5	flanking_3UTR	234279_at	---	15	0.429624	1.96651e-08	0.265687	0.000902
rs453169	0.056	FLJ32252	16	flanking_3UTR	203819_s_at	IGF2BP3	6	-0.429169	2.043e-08	-0.268851	0.000779
rs6082527	0.058	TGM3	20	flanking_5UTR	228109_at	RASGRF2	5	0.428785	2.10966e-08	-0.278714	0.000486
rs10504973	0.064	TSPYL5	8	flanking_5UTR	215536_at	hCG_1998957 /// HLA-DQB1 /// HLA-DQB2 /// HLA-DRB1 /// HLA-DRB2 /// HLA-DRB3 /// HLA-DRB4 /// HLA-DRB5 /// LOC100133484 /// LOC100133583 /// LOC100133661 /// LOC100133811 /// LOC730415 /// RNASE2 /// ZNF749	6	0.428733	2.11892e-08	-0.270595	0.000717
rs6082527	0.058	TGM3	20	flanking_5UTR	225784_s_at	KIAA1166	23	-0.427575	2.33376e-08	-0.278714	0.000486
rs4332201	0.076	MUSK	9	intron	231320_at	EBP	23	0.428696	2.35983e-08	-0.277165	0.000546
rs11214959	0.076	NNMT	11	flanking_3UTR	242013_at	BCL2L15	1	0.426101	2.63789e-08	0.269803	0.000744
rs12120749	0.064	OSBPL9	1	intron	207409_at	LECT2	5	0.424794	2.93926e-08	-0.333646	2.5e-05
rs1107514	0.292	LOC348645	22	flanking_5UTR	235839_at	LOC100129944	22	-0.42455	2.99883e-08	0.26626	0.000879
rs739236	0.292	LOC348645	22	flanking_5UTR	235839_at	LOC100129944	22	-0.42455	2.99883e-08	0.26626	0.000879
rs6082527	0.058	TGM3	20	flanking_5UTR	243140_at	ACTA2	10	0.424545	3.00005e-08	-0.278714	0.000486
rs6082527	0.058	TGM3	20	flanking_5UTR	235751_s_at	VMO1	17	0.424506	3.00977e-08	-0.278714	0.000486
rs17816810	0.056	FOXA2	20	flanking_5UTR	230962_at	DCLK1	13	0.424356	3.3756e-08	0.277831	0.000529
rs4896870	0.117	RAB32	6	flanking_5UTR	1563744_a_at	DISC1	1	0.42304	3.3958e-08	-0.272161	0.000666
rs10488244	0.061	ARL4	7	flanking_3UTR	223992_x_at	ZCWPW1	7	0.421208	3.94501e-08	-0.267909	0.000814
rs11214959	0.076	NNMT	11	flanking_3UTR	224531_at	GPR61	1	0.419292	4.61013e-08	0.269803	0.000744
rs6082527	0.058	TGM3	20	flanking_5UTR	209160_at	AKR1C3	10	0.419276	4.61624e-08	-0.278714	0.000486
rs6082527	0.058	TGM3	20	flanking_5UTR	209469_at	GPM6A	4	0.419126	4.67262e-08	-0.278714	0.000486
rs4896870	0.117	RAB32	6	flanking_5UTR	244444_at	PKD1L2	16	0.419095	4.68423e-08	-0.272161	0.000666
rs10818977	0.45	GPR144	9	intron	229359_at	---	2	0.417891	5.16339e-08	0.316604	6.69e-05
rs6082527	0.058	TGM3	20	flanking_5UTR	241441_at	---	10	0.417679	5.25259e-08	-0.278714	0.000486
rs453169	0.056	FLJ32252	16	flanking_3UTR	1561319_at	---	14	0.417216	5.45219e-08	-0.268851	0.000779
rs11215568	0.067	CNTN5	11	flanking_5UTR	210442_at	IL1RL1	2	0.415816	6.10135e-08	-0.263546	0.000996
rs17816810	0.056	FOXA2	20	flanking_5UTR	234274_at	---	24	0.415682	6.80189e-08	0.277831	0.000529
rs3797418	0.102	IQGAP2	5	intron	236796_at	BACH2	6	0.414408	6.82905e-08	-0.267976	0.000811
rs6082527	0.058	TGM3	20	flanking_5UTR	206422_at	GCG	2	0.414313	6.88111e-08	-0.278714	0.000486
rs9466910	0.064	GCNT2	6	intron	211756_at	PTHLH	12	0.414232	6.92557e-08	0.269927	0.00074
rs9466912	0.064	GCNT2	6	intron	211756_at	PTHLH	12	0.414232	6.92557e-08	0.269927	0.00074
rs12402910	0.065	C1orf140	1	flanking_3UTR	203777_s_at	RPS6KB2	11	-0.415234	7.04863e-08	0.277019	0.00055
rs6082527	0.058	TGM3	20	flanking_5UTR	243061_at	C14orf23	14	0.413808	7.16338e-08	-0.278714	0.000486
rs4596804	0.31	PJA1	23	flanking_5UTR	202878_s_at	CD93	20	0.413202	7.51717e-08	-0.28379	0.000378
rs3797418	0.102	IQGAP2	5	intron	205934_at	PLCL1	2	0.412617	7.87486e-08	-0.267976	0.000811
rs6082527	0.058	TGM3	20	flanking_5UTR	204880_at	MGMT	10	-0.412318	8.06404e-08	-0.278714	0.000486
rs11214959	0.076	NNMT	11	flanking_3UTR	241070_at	---	17	0.412314	8.06675e-08	0.269803	0.000744
rs3797418	0.102	IQGAP2	5	intron	218806_s_at	VAV3	1	0.412198	8.14106e-08	-0.267976	0.000811
rs7313937	0.088	PTPRR	12	intron	211572_s_at	SLC23A2	20	0.412066	8.22644e-08	-0.270608	0.000717
rs12437296	0.079	TMEM30B	14	flanking_5UTR	243505_at	MAP3K3	17	0.412004	8.26694e-08	-0.295946	0.000204
rs1809180	0.173	CHSY1	15	flanking_3UTR	201462_at	SCRN1	7	-0.411979	8.28311e-08	-0.26545	0.000912
rs818707	0.067	ALAD	9	3UTR	237200_at	---	3	0.411457	8.63278e-08	-0.277374	0.000518
rs2595500	0.102	ZNF215	11	intron	202917_s_at	S100A8	1	0.411307	8.73551e-08	-0.301029	0.000156
rs11214959	0.076	NNMT	11	flanking_3UTR	1564856_s_at	LOC727924 /// OR4N4	15	0.411274	8.75853e-08	0.269803	0.000744
rs10269985	0.1	TMEM106B	7	flanking_5UTR	239879_at	LOC284998	2	0.412383	8.83309e-08	0.287608	0.000327
rs17816810	0.056	FOXA2	20	flanking_5UTR	230932_at	---	5	0.412346	8.85891e-08	0.277831	0.000529
rs3797418	0.102	IQGAP2	5	intron	203726_s_at	LAMA3	18	0.410831	9.06988e-08	-0.267976	0.000811
rs453169	0.056	FLJ32252	16	flanking_3UTR	203820_s_at	IGF2BP3	7	-0.410827	9.07308e-08	-0.268851	0.000779
rs6082527	0.058	TGM3	20	flanking_5UTR	1562793_at	---	16	0.410695	9.16772e-08	-0.278714	0.000486
rs6082527	0.058	TGM3	20	flanking_5UTR	229978_at	LOC440338	16	0.410518	9.29681e-08	-0.278714	0.000486
rs17019442	0.058	ATF3	1	intron	210746_s_at	EPB42	15	0.409927	9.7394e-08	-0.274519	0.000595
rs6082527	0.058	TGM3	20	flanking_5UTR	224325_at	FZD8	10	0.40945	1.01113e-07	-0.278714	0.000486
rs9918379	0.088	MARCKS	6	flanking_5UTR	210246_s_at	ABCC8	11	0.409288	1.02411e-07	0.293862	0.000227
rs3797418	0.102	IQGAP2	5	intron	202877_s_at	CD93	20	0.409262	1.02621e-07	-0.267976	0.000811
rs12195286	0.132	JARID2	6	intron	1557585_at	ATP6V1H	8	0.409223	1.02937e-07	0.265819	0.000897
rs9458486	0.111	PARK2	6	intron	243712_at	XIST	23	0.40921	1.0304e-07	-0.294113	0.000224
rs8024695	0.287	PIGB	15	intron	205452_at	PIGB	15	-0.40915	1.03523e-07	0.342936	1.43e-05
rs6082527	0.058	TGM3	20	flanking_5UTR	1562297_at	---	5	0.408856	1.0594e-07	-0.278714	0.000486
rs10244189	0.094	TMEM106B	7	flanking_5UTR	239879_at	LOC284998	2	0.409724	1.08818e-07	0.300205	0.000172
rs4896870	0.117	RAB32	6	flanking_5UTR	237770_at	---	9	0.408507	1.08876e-07	-0.272161	0.000666
rs6082527	0.058	TGM3	20	flanking_5UTR	241497_at	---	8	0.408452	1.09342e-07	-0.278714	0.000486
rs17019442	0.058	ATF3	1	intron	220660_at	C9orf27	9	0.408243	1.11145e-07	-0.274519	0.000595
rs11214959	0.076	NNMT	11	flanking_3UTR	208014_x_at	RP5-886K2.1	1	0.408013	1.13163e-07	0.269803	0.000744
rs9918379	0.088	MARCKS	6	flanking_5UTR	203413_at	NELL2	12	0.407547	1.1736e-07	0.293862	0.000227
rs4896870	0.117	RAB32	6	flanking_5UTR	231670_at	---	14	0.407358	1.19101e-07	-0.272161	0.000666
rs3797418	0.102	IQGAP2	5	intron	204880_at	MGMT	10	-0.407039	1.22099e-07	-0.267976	0.000811
rs3797418	0.102	IQGAP2	5	intron	227336_at	DTX1	12	0.406992	1.22552e-07	-0.267976	0.000811
rs818704	0.085	ALAD	9	flanking_3UTR	1567255_at	OR10D1P	11	0.406897	1.23463e-07	-0.312389	8.45e-05
rs10504973	0.064	TSPYL5	8	flanking_5UTR	222780_s_at	BAALC	8	0.406722	1.25155e-07	-0.270595	0.000717
rs6082527	0.058	TGM3	20	flanking_5UTR	206204_at	GRB14	2	0.40659	1.26448e-07	-0.278714	0.000486
rs12793497	0.07	DDX10	11	intron	1558640_a_at	LOC100132788	5	0.406557	1.26771e-07	0.264449	0.000956
rs17019442	0.058	ATF3	1	intron	224997_x_at	H19	11	0.406384	1.28489e-07	-0.274519	0.000595
rs6082527	0.058	TGM3	20	flanking_5UTR	231136_at	---	6	0.406321	1.29122e-07	-0.278714	0.000486
rs17816810	0.056	FOXA2	20	flanking_5UTR	220568_at	---	11	0.407255	1.31864e-07	0.277831	0.000529
rs12188464	0.459	PIK3R1	5	flanking_3UTR	215018_at	KIAA1731	11	0.405868	1.33745e-07	-0.323344	4.57e-05
rs7713001	0.459	PIK3R1	5	flanking_3UTR	215018_at	KIAA1731	11	0.405868	1.33745e-07	-0.323344	4.57e-05
rs3797418	0.102	IQGAP2	5	intron	225790_at	MSRB3	12	0.405536	1.37234e-07	-0.267976	0.000811
rs6082527	0.058	TGM3	20	flanking_5UTR	241773_at	---	9	0.405135	1.41562e-07	-0.278714	0.000486
rs4596804	0.31	PJA1	23	flanking_5UTR	202877_s_at	CD93	20	0.405071	1.42263e-07	-0.28379	0.000378
rs9268832	0.43	HLA-DRA	6	flanking_3UTR	213831_at	HLA-DQA1	6	0.40507	1.42276e-07	0.285744	0.000343
rs2290344	0.254	PIGB	15	coding	242760_x_at	PIGB	15	-0.405	1.43046e-07	0.364363	3.65e-06
rs6082527	0.058	TGM3	20	flanking_5UTR	1570473_at	LOC338579	10	0.404956	1.43533e-07	-0.278714	0.000486
rs818707	0.067	ALAD	9	3UTR	232782_at	---	12	0.404772	1.45589e-07	-0.277374	0.000518
rs11215568	0.067	CNTN5	11	flanking_5UTR	1563119_at	LOC651900	17	0.404076	1.53634e-07	-0.263546	0.000996
rs17019442	0.058	ATF3	1	intron	222834_s_at	GNG12	1	0.404034	1.54132e-07	-0.274519	0.000595
rs6082527	0.058	TGM3	20	flanking_5UTR	231805_at	PRLHR	10	0.403437	1.61399e-07	-0.278714	0.000486
rs6082527	0.058	TGM3	20	flanking_5UTR	242762_s_at	KIAA1946	2	0.40325	1.63735e-07	-0.278714	0.000486
rs11215568	0.067	CNTN5	11	flanking_5UTR	238971_at	---	14	0.403082	1.65865e-07	-0.263546	0.000996
rs6082527	0.058	TGM3	20	flanking_5UTR	206765_at	KCNJ2	17	0.403059	1.66158e-07	-0.278714	0.000486
rs10106998	0.398	CSMD1	8	intron	1558667_at	SPATA22	17	0.403036	1.66448e-07	-0.274329	0.0006
rs6082527	0.058	TGM3	20	flanking_5UTR	207379_at	EDIL3	5	0.40253	1.73055e-07	-0.278714	0.000486
rs6082527	0.058	TGM3	20	flanking_5UTR	236295_s_at	NLRC3	16	-0.402524	1.73126e-07	-0.278714	0.000486
rs2127615	0.143	IPMK	10	flanking_3UTR	221429_x_at	TEX13A	23	0.402507	1.73357e-07	-0.265605	0.000906
rs17742788	0.06	TUBGCP5	15	intron	218410_s_at	LOC283871	16	0.406682	1.82462e-07	-0.302671	0.000176
rs11063838	0.091	NINJ2	12	intron	1561319_at	---	14	0.401473	1.87653e-07	-0.268416	0.000795
rs6082527	0.058	TGM3	20	flanking_5UTR	230781_at	---	4	0.40128	1.90447e-07	-0.278714	0.000486
rs11666947	0.06	ZNF626	19	flanking_3UTR	231186_at	FLJ43390 /// LOC100128793	14	0.40732	1.90925e-07	-0.277461	0.00064
rs9466910	0.064	GCNT2	6	intron	240861_at	---	4	0.401104	1.93016e-07	0.269927	0.00074
rs9466912	0.064	GCNT2	6	intron	240861_at	---	4	0.401104	1.93016e-07	0.269927	0.00074
rs6082527	0.058	TGM3	20	flanking_5UTR	209470_s_at	GPM6A	4	0.400719	1.98775e-07	-0.278714	0.000486
rs6082527	0.058	TGM3	20	flanking_5UTR	224950_at	PTGFRN	1	0.400709	1.98934e-07	-0.278714	0.000486
rs13171512	0.462	PIK3R1	5	flanking_3UTR	222177_s_at	SCAND2	15	-0.4007	1.99061e-07	-0.326067	3.9e-05
rs9918379	0.088	MARCKS	6	flanking_5UTR	1557575_at	STBD1	4	0.400655	1.9975e-07	0.293862	0.000227
rs1423300	0.526	ADAMTS12	5	intron	209303_at	NDUFS4	5	-0.400622	2.00257e-07	-0.284945	0.000357
rs10867192	0.108	PSAT1	9	flanking_3UTR	215266_at	DNAH3	16	0.400207	2.06698e-07	0.34051	1.66e-05
rs6082527	0.058	TGM3	20	flanking_5UTR	224499_s_at	AICDA	12	-0.400157	2.07481e-07	-0.278714	0.000486
rs11215568	0.067	CNTN5	11	flanking_5UTR	216905_s_at	ST14	11	0.399798	2.13239e-07	-0.263546	0.000996
rs10867192	0.108	PSAT1	9	flanking_3UTR	1558695_at	---	12	0.399215	2.22901e-07	0.34051	1.66e-05
rs12120749	0.064	OSBPL9	1	intron	242861_at	---	6	0.398709	2.31618e-07	-0.333646	2.5e-05
rs6082527	0.058	TGM3	20	flanking_5UTR	213068_at	DPT	1	0.398437	2.3644e-07	-0.278714	0.000486
rs3797418	0.102	IQGAP2	5	intron	218651_s_at	LARP6	15	0.398279	2.39287e-07	-0.267976	0.000811
rs7614851	0.099	FAM79B	3	intron	214031_s_at	KRT7	12	0.398214	2.40469e-07	0.310486	9.38e-05
rs7313937	0.088	PTPRR	12	intron	238216_at	LOC100129386	11	0.398111	2.42343e-07	-0.270608	0.000717
rs17019442	0.058	ATF3	1	intron	230037_at	LOC100133898	2	0.397731	2.49414e-07	-0.274519	0.000595
rs6856647	0.143	LSM6	4	flanking_5UTR	235254_at	MAP3K2	2	0.3976	2.51887e-07	0.28364	0.000381
rs1370785	0.096	STAB2	12	intron	242552_x_at	ZBED5	11	0.397566	2.52541e-07	-0.27657	0.000539
rs533886	0.056	ENC1	5	flanking_3UTR	1558920_at	LOC100128590	2	0.397435	2.55062e-07	-0.324878	4.18e-05
rs10244081	0.363	TMEM106B	7	flanking_5UTR	203327_at	IDE	10	-0.397325	2.57187e-07	0.264667	0.000946
rs9466910	0.064	GCNT2	6	intron	1559680_at	TTL	2	0.397246	2.58725e-07	0.269927	0.00074
rs9466912	0.064	GCNT2	6	intron	1559680_at	TTL	2	0.397246	2.58725e-07	0.269927	0.00074
rs818707	0.067	ALAD	9	3UTR	1567255_at	OR10D1P	11	0.396834	2.6689e-07	-0.277374	0.000518
rs17587048	0.111	TNS3	7	flanking_3UTR	230926_s_at	ODF2L	1	0.396759	2.68391e-07	0.278973	0.000479
rs1887635	0.189	SORCS1	10	intron	1559097_at	C14orf64	14	0.399059	2.69912e-07	0.271855	0.000734
rs2008801	0.129	IGSF4	11	flanking_3UTR	1555787_at	C11orf63	11	0.396611	2.71396e-07	-0.274069	0.000608
rs9867082	0.117	IGSF4D	3	flanking_3UTR	238461_at	EIF4E3	3	0.396203	2.79857e-07	0.267104	0.000845
rs3797418	0.102	IQGAP2	5	intron	1559966_a_at	---	8	0.3961	2.82037e-07	-0.267976	0.000811
rs4896870	0.117	RAB32	6	flanking_5UTR	242629_at	---	1	0.396065	2.82788e-07	-0.272161	0.000666
rs12120749	0.064	OSBPL9	1	intron	219829_at	ITGB1BP2	23	0.39588	2.86744e-07	-0.333646	2.5e-05
rs6082527	0.058	TGM3	20	flanking_5UTR	221354_s_at	MCHR1	22	0.395833	2.87751e-07	-0.278714	0.000486
rs13171512	0.462	PIK3R1	5	flanking_3UTR	215018_at	KIAA1731	11	0.39576	2.89339e-07	-0.326067	3.9e-05
rs9867082	0.117	IGSF4D	3	flanking_3UTR	230496_at	FAM123A	13	0.395738	2.89816e-07	0.267104	0.000845
rs17742788	0.06	TUBGCP5	15	intron	217414_x_at	HBA1 /// HBA2	16	0.400317	2.9425e-07	-0.302671	0.000176
rs818704	0.085	ALAD	9	flanking_3UTR	1569219_at	---	4	0.395366	2.98007e-07	-0.312389	8.45e-05
rs11215568	0.067	CNTN5	11	flanking_5UTR	202005_at	ST14	11	0.395272	3.00127e-07	-0.263546	0.000996
rs255257	0.45	PIK3R1	5	flanking_3UTR	212652_s_at	SNX4	3	0.396204	3.05711e-07	-0.279459	0.000489
rs818704	0.085	ALAD	9	flanking_3UTR	1566524_a_at	---	2	0.394928	3.0796e-07	-0.312389	8.45e-05
rs631090	0.228	C1QB	1	intron	1561236_at	---	2	0.394734	3.12469e-07	0.284238	0.00037
rs3797418	0.102	IQGAP2	5	intron	210058_at	MAPK13	6	0.394411	3.2011e-07	-0.267976	0.000811
rs11215406	0.14	IGSF4	11	intron	1556095_at	UNC13C	15	0.394335	3.21924e-07	-0.272028	0.00067
rs3797418	0.102	IQGAP2	5	intron	232280_at	SLC25A29	14	0.394264	3.23638e-07	-0.267976	0.000811
rs7432940	0.194	TSC22D2	3	flanking_5UTR	220114_s_at	STAB2	12	0.395274	3.27673e-07	0.2756	0.000589
rs9466910	0.064	GCNT2	6	intron	1557714_at	CTBP1	4	0.394002	3.30045e-07	0.269927	0.00074
rs9466912	0.064	GCNT2	6	intron	1557714_at	CTBP1	4	0.394002	3.30045e-07	0.269927	0.00074
rs12188464	0.459	PIK3R1	5	flanking_3UTR	222177_s_at	SCAND2	15	-0.39396	3.31081e-07	-0.323344	4.57e-05
rs7713001	0.459	PIK3R1	5	flanking_3UTR	222177_s_at	SCAND2	15	-0.39396	3.31081e-07	-0.323344	4.57e-05
rs6082527	0.058	TGM3	20	flanking_5UTR	220532_s_at	TMEM176B	7	0.393917	3.32138e-07	-0.278714	0.000486
rs1981047	0.096	CDKN2B	9	flanking_5UTR	228575_at	IL20RB	3	0.393875	3.33187e-07	-0.263565	0.000996
rs12437296	0.079	TMEM30B	14	flanking_5UTR	239470_at	C15orf56	15	0.393798	3.35107e-07	-0.295946	0.000204
rs10504973	0.064	TSPYL5	8	flanking_5UTR	211607_x_at	EGFR	7	0.393607	3.39908e-07	-0.270595	0.000717
rs9268832	0.43	HLA-DRA	6	flanking_3UTR	209480_at	HLA-DQB1	6	0.39356	3.41094e-07	0.285744	0.000343
rs12522520	0.149	KCNN2	5	flanking_5UTR	241664_x_at	---	---	0.393486	3.42984e-07	-0.278639	0.000487
rs6082527	0.058	TGM3	20	flanking_5UTR	206089_at	NELL1	11	0.393323	3.47174e-07	-0.278714	0.000486
rs254260	0.111	NDUFA3	19	intron	220877_at	---	---	0.39327	3.48556e-07	0.271331	0.000693
rs10045186	0.053	FLJ10246	5	flanking_3UTR	244605_at	---	2	0.393255	3.48934e-07	0.265687	0.000902
rs612578	0.24	ZNF626	19	intron	202092_s_at	ARL2BP	16	0.3932	3.50382e-07	-0.286319	0.000333
rs11215406	0.14	IGSF4	11	intron	214604_at	HOXD11	2	0.392792	3.6117e-07	-0.272028	0.00067
rs4896870	0.117	RAB32	6	flanking_5UTR	241098_at	CLEC7A	12	0.392695	3.63773e-07	-0.272161	0.000666
rs12427946	0.257	FLJ46358	13	flanking_5UTR	213136_at	PTPN2	13	-0.39249	3.6938e-07	-0.264063	0.000973
rs6082527	0.058	TGM3	20	flanking_5UTR	237449_at	SP8	7	0.392348	3.73281e-07	-0.278714	0.000486
rs3008784	0.137	IPMK	10	flanking_3UTR	221429_x_at	TEX13A	23	0.392255	3.75883e-07	-0.298278	0.000181
rs1107514	0.292	LOC348645	22	flanking_5UTR	1570065_at	---	22	0.392245	3.76138e-07	0.26626	0.000879
rs739236	0.292	LOC348645	22	flanking_5UTR	1570065_at	---	22	0.392245	3.76138e-07	0.26626	0.000879
rs2281805	0.061	CEP350	1	flanking_5UTR	239144_at	B3GAT2	6	0.392186	3.77811e-07	-0.308883	0.000102
rs1923891	0.091	EBI2	13	flanking_5UTR	209396_s_at	CHI3L1	1	0.392099	3.80254e-07	-0.269284	0.000763
rs9466910	0.064	GCNT2	6	intron	233153_at	---	6	0.391698	3.9172e-07	0.269927	0.00074
rs9466912	0.064	GCNT2	6	intron	233153_at	---	6	0.391698	3.9172e-07	0.269927	0.00074
rs3797418	0.102	IQGAP2	5	intron	205925_s_at	RAB3B	1	0.391613	3.94186e-07	-0.267976	0.000811
rs11214959	0.076	NNMT	11	flanking_3UTR	244272_s_at	TC2N	14	0.391437	3.99371e-07	0.269803	0.000744
rs10802085	0.43	HAO2	1	flanking_5UTR	244374_at	LOC100129680 /// PLAC2	19	-0.391257	4.04708e-07	0.278081	0.000501
rs17019442	0.058	ATF3	1	intron	240143_at	---	2	0.391044	4.11139e-07	-0.274519	0.000595
rs6082527	0.058	TGM3	20	flanking_5UTR	204298_s_at	LOX	5	0.390957	4.13807e-07	-0.278714	0.000486
rs11063838	0.091	NINJ2	12	intron	227429_at	EFCAB4A	11	0.390951	4.13988e-07	-0.268416	0.000795
rs11214959	0.076	NNMT	11	flanking_3UTR	230400_s_at	PKN2	1	0.390563	4.26023e-07	0.269803	0.000744
rs6625401	0.351	PJA1	23	flanking_3UTR	214908_s_at	TRRAP	7	0.3904	4.31165e-07	-0.313306	8.03e-05
rs17816810	0.056	FOXA2	20	flanking_5UTR	1567273_at	OR2K2	9	0.39148	4.3394e-07	0.277831	0.000529
rs12575698	0.12	OR6Q1	11	flanking_5UTR	202134_s_at	WWTR1	3	0.390308	4.34124e-07	-0.264483	0.000954
rs453169	0.056	FLJ32252	16	flanking_3UTR	204928_s_at	SLC10A3	23	0.390303	4.34255e-07	-0.268851	0.000779
rs17816810	0.056	FOXA2	20	flanking_5UTR	1570120_at	---	23	0.391302	4.39652e-07	0.277831	0.000529
rs612578	0.24	ZNF626	19	intron	217631_at	GTPBP4 /// IDI2	10	-0.390085	4.413e-07	-0.286319	0.000333
rs6082527	0.058	TGM3	20	flanking_5UTR	227126_at	---	3	0.389911	4.46988e-07	-0.278714	0.000486
rs3808256	0.051	PFTK1	7	intron	215274_at	SLC12A3	16	0.395484	4.5892e-07	-0.298569	0.000217
rs3797418	0.102	IQGAP2	5	intron	219743_at	HEY2	6	0.389474	4.616e-07	-0.267976	0.000811
rs17816810	0.056	FOXA2	20	flanking_5UTR	243700_x_at	FAM47A	23	0.390596	4.63047e-07	0.277831	0.000529
rs10269985	0.1	TMEM106B	7	flanking_5UTR	207972_at	GLRA1	5	0.39026	4.74606e-07	0.287608	0.000327
rs6082527	0.058	TGM3	20	flanking_5UTR	1558643_s_at	EDIL3	5	0.38885	4.83279e-07	-0.278714	0.000486
rs7313937	0.088	PTPRR	12	intron	1567240_x_at	OR2L2	1	0.388712	4.88196e-07	-0.270608	0.000717
rs17019442	0.058	ATF3	1	intron	239012_at	RNF144B	6	0.388697	4.88715e-07	-0.274519	0.000595
rs3129890	0.342	HLA-DRA	6	flanking_3UTR	209728_at	HLA-DRB4	6	-0.388668	4.8975e-07	0.347821	1.06e-05
rs6082527	0.058	TGM3	20	flanking_5UTR	229560_at	TLR8	23	0.388667	4.89784e-07	-0.278714	0.000486
rs8019453	0.237	DIO3	14	flanking_5UTR	232308_at	TTC21A	3	0.388412	4.99028e-07	-0.298285	0.00018
rs7192	0.374	HLA-DRA	6	coding	215666_at	HLA-DRB4	6	-0.388211	5.0645e-07	0.319238	5.77e-05
rs4896870	0.117	RAB32	6	flanking_5UTR	235988_at	GPR110	6	0.388207	5.06602e-07	-0.272161	0.000666
rs2638094	0.105	ZNF215	11	flanking_3UTR	227174_at	WDR72	15	0.3881	5.10578e-07	-0.295928	0.000204
rs10488244	0.061	ARL4	7	flanking_3UTR	238726_at	---	4	0.387998	5.1439e-07	-0.267909	0.000814
rs13171512	0.462	PIK3R1	5	flanking_3UTR	234021_at	EML2	19	-0.387988	5.14797e-07	-0.326067	3.9e-05
rs3797418	0.102	IQGAP2	5	intron	1566181_at	---	17	0.387964	5.15697e-07	-0.267976	0.000811
rs6082527	0.058	TGM3	20	flanking_5UTR	234321_x_at	NHSL1	6	0.387735	5.244e-07	-0.278714	0.000486
rs10504973	0.064	TSPYL5	8	flanking_5UTR	214604_at	HOXD11	2	0.387668	5.26985e-07	-0.270595	0.000717
rs9458486	0.111	PARK2	6	intron	1554511_at	WWC1	5	0.387625	5.2865e-07	-0.294113	0.000224
rs612578	0.24	ZNF626	19	intron	203024_s_at	C5orf15	5	-0.387003	5.53184e-07	-0.286319	0.000333
rs3797418	0.102	IQGAP2	5	intron	213056_at	FRMD4B	3	0.386993	5.53608e-07	-0.267976	0.000811
rs13171512	0.462	PIK3R1	5	flanking_3UTR	229428_at	LOC100132418	10	0.386969	5.54562e-07	-0.326067	3.9e-05
rs17742788	0.06	TUBGCP5	15	intron	209458_x_at	HBA1 /// HBA2	16	0.391638	5.55713e-07	-0.302671	0.000176
rs3797418	0.102	IQGAP2	5	intron	211734_s_at	FCER1A	1	0.386755	5.63281e-07	-0.267976	0.000811
rs12402910	0.065	C1orf140	1	flanking_3UTR	218985_at	SLC2A8	9	-0.387881	5.64584e-07	0.277019	0.00055
rs10820726	0.212	NIPSNAP3B	9	intron	219205_at	SRR	17	-0.387667	5.73457e-07	0.279754	0.000482
rs2118524	0.088	BTG1	12	flanking_5UTR	219104_at	RNF141	11	0.386505	5.73661e-07	-0.26357	0.000995
rs11214959	0.076	NNMT	11	flanking_3UTR	230950_at	---	18	0.386329	5.81033e-07	0.269803	0.000744
rs2008801	0.129	IGSF4	11	flanking_3UTR	229092_at	NR2F2	15	0.386073	5.91952e-07	-0.274069	0.000608
rs2118524	0.088	BTG1	12	flanking_5UTR	231186_at	FLJ43390 /// LOC100128793	14	0.386	5.95129e-07	-0.26357	0.000995
rs17816810	0.056	FOXA2	20	flanking_5UTR	241525_at	LOC200772	2	0.387154	5.95196e-07	0.277831	0.000529
rs9575700	0.325	SPG20	13	flanking_3UTR	225883_at	ATG16L2	11	0.385947	5.97416e-07	-0.282541	0.000402
rs1888012	0.243	ATP11C	23	flanking_3UTR	238147_at	TRIM46	1	0.385946	5.9746e-07	0.303577	0.000136
rs1370785	0.096	STAB2	12	intron	239359_at	2008-03-11	5	0.385849	6.0169e-07	-0.27657	0.000539
rs4896870	0.117	RAB32	6	flanking_5UTR	240737_at	---	3	0.385771	6.05085e-07	-0.272161	0.000666
rs10244189	0.094	TMEM106B	7	flanking_5UTR	207972_at	GLRA1	5	0.386861	6.08008e-07	0.300205	0.000172
rs7050617	0.101	LOC203413	23	flanking_5UTR	227764_at	LYPD6	2	0.389186	6.08731e-07	-0.271884	0.000764
rs4896870	0.117	RAB32	6	flanking_5UTR	239632_at	---	23	0.385516	6.16395e-07	-0.272161	0.000666
rs6082527	0.058	TGM3	20	flanking_5UTR	204813_at	MAPK10	4	0.385484	6.17834e-07	-0.278714	0.000486
rs10937387	0.059	FAM79B	3	flanking_3UTR	233117_at	---	17	0.3864	6.28608e-07	-0.282273	0.000426
rs4896870	0.117	RAB32	6	flanking_5UTR	210353_s_at	SLC6A2	16	0.385156	6.32721e-07	-0.272161	0.000666
rs11666947	0.06	ZNF626	19	flanking_3UTR	1561871_at	---	2	0.390951	6.36399e-07	-0.277461	0.00064
rs5945572	0.161	NUDT11	23	flanking_3UTR	230686_s_at	SLC13A3	20	0.384984	6.40681e-07	0.282436	0.000404
rs4295223	0.085	SH3MD2	4	flanking_5UTR	212339_at	EPB41L1	20	0.386096	6.4259e-07	0.293371	0.000244
rs7192	0.374	HLA-DRA	6	coding	209728_at	HLA-DRB4	6	-0.384865	6.46218e-07	0.319238	5.77e-05
rs907609	0.082	SYT8	11	coding	205925_s_at	RAB3B	1	0.384803	6.49095e-07	-0.28207	0.000412
rs6082527	0.058	TGM3	20	flanking_5UTR	221933_at	NLGN4X	23	0.384725	6.52817e-07	-0.278714	0.000486
rs6082527	0.058	TGM3	20	flanking_5UTR	227586_at	TMEM170	16	-0.384642	6.56735e-07	-0.278714	0.000486
rs2638094	0.105	ZNF215	11	flanking_3UTR	202525_at	PRSS8	16	0.384568	6.60231e-07	-0.295928	0.000204
rs17816810	0.056	FOXA2	20	flanking_5UTR	216868_s_at	LOC100129656	1	0.38571	6.60739e-07	0.277831	0.000529
rs611862	0.085	FLJ32252	16	flanking_3UTR	203819_s_at	IGF2BP3	6	-0.385422	6.74633e-07	-0.2654	0.000951
rs6082527	0.058	TGM3	20	flanking_5UTR	1562491_at	---	4	0.383949	6.90464e-07	-0.278714	0.000486
rs907609	0.082	SYT8	11	coding	229289_at	FAM71E1	19	0.383939	6.90957e-07	-0.28207	0.000412
rs9314343	0.15	STMN4	8	flanking_3UTR	233457_at	---	21	0.385039	6.93528e-07	0.283184	0.000408
rs2008801	0.129	IGSF4	11	flanking_3UTR	210095_s_at	IGFBP3	7	0.383823	6.96787e-07	-0.274069	0.000608
rs2489379	0.196	DOCK1	10	intron	222998_at	MAF1	8	-0.383797	6.98112e-07	0.271943	0.000673
rs8024695	0.287	PIGB	15	intron	242760_x_at	PIGB	15	-0.383662	7.04941e-07	0.342936	1.43e-05
rs12120749	0.064	OSBPL9	1	intron	48825_at	ING4	12	-0.38365	7.05552e-07	-0.333646	2.5e-05
rs612578	0.24	ZNF626	19	intron	219698_s_at	METTL4	18	-0.383095	7.34304e-07	-0.286319	0.000333
rs6082527	0.058	TGM3	20	flanking_5UTR	204944_at	PTPRG	3	0.382971	7.40897e-07	-0.278714	0.000486
rs2281805	0.061	CEP350	1	flanking_5UTR	1566115_at	---	18	0.382946	7.42269e-07	-0.308883	0.000102
rs6082527	0.058	TGM3	20	flanking_5UTR	224169_at	NPFFR2	4	0.382898	7.44838e-07	-0.278714	0.000486
rs153087	0.064	FLJ11151	16	flanking_5UTR	221018_s_at	TDRD1	10	0.382849	7.47425e-07	-0.289489	0.000284
rs11666947	0.06	ZNF626	19	flanking_3UTR	202005_at	ST14	11	0.388463	7.5992e-07	-0.277461	0.00064
rs5936660	0.322	PJA1	23	flanking_3UTR	201320_at	SMARCC2	12	0.382598	7.61065e-07	-0.307217	0.000112
rs2489379	0.196	DOCK1	10	intron	218196_at	OSTM1	6	-0.382507	7.66055e-07	0.271943	0.000673
rs4896870	0.117	RAB32	6	flanking_5UTR	229430_at	C8orf46	8	0.382202	7.83008e-07	-0.272161	0.000666
rs7094380	0.208	ECHDC3	10	flanking_5UTR	244816_at	---	17	0.382194	7.83478e-07	-0.322234	4.87e-05
rs453169	0.056	FLJ32252	16	flanking_3UTR	1566524_a_at	---	2	0.381984	7.95389e-07	-0.268851	0.000779
rs575156	0.441	LYZL1	10	flanking_5UTR	213437_at	RUFY3	4	0.384191	8.00816e-07	-0.300842	0.000174
rs413430	0.111	ENC1	5	flanking_3UTR	1561871_at	---	2	0.381792	8.06375e-07	-0.297741	0.000186
rs6082527	0.058	TGM3	20	flanking_5UTR	1555719_a_at	C3orf15	3	0.381771	8.07609e-07	-0.278714	0.000486
rs9466910	0.064	GCNT2	6	intron	242462_at	LOC100131741	19	0.381755	8.08543e-07	0.269927	0.00074
rs9466912	0.064	GCNT2	6	intron	242462_at	LOC100131741	19	0.381755	8.08543e-07	0.269927	0.00074
rs6082527	0.058	TGM3	20	flanking_5UTR	227762_at	---	11	0.381692	8.12221e-07	-0.278714	0.000486
rs2281805	0.061	CEP350	1	flanking_5UTR	232134_at	---	5	0.381618	8.16547e-07	-0.308883	0.000102
rs4896870	0.117	RAB32	6	flanking_5UTR	205502_at	CYP17A1	10	0.381374	8.30931e-07	-0.272161	0.000666
rs818704	0.085	ALAD	9	flanking_3UTR	221431_s_at	OR12D3	6	0.381155	8.44073e-07	-0.312389	8.45e-05
rs6082527	0.058	TGM3	20	flanking_5UTR	233587_s_at	SIPA1L2	1	0.381073	8.49011e-07	-0.278714	0.000486
rs17019442	0.058	ATF3	1	intron	1564144_at	---	6	0.380996	8.53704e-07	-0.274519	0.000595
rs6082527	0.058	TGM3	20	flanking_5UTR	235719_at	CYP4V2	4	0.380973	8.55131e-07	-0.278714	0.000486
rs4259484	0.091	MUSK	9	intron	231320_at	EBP	23	0.380936	8.57393e-07	-0.267884	0.000815
rs6082527	0.058	TGM3	20	flanking_5UTR	1568365_at	---	---	0.380844	8.6302e-07	-0.278714	0.000486
rs10504973	0.064	TSPYL5	8	flanking_5UTR	207964_x_at	IFNA4	9	0.380825	8.64181e-07	-0.270595	0.000717
rs10244189	0.094	TMEM106B	7	flanking_5UTR	219542_at	NEK11	3	0.381797	8.74828e-07	0.300205	0.000172
rs153087	0.064	FLJ11151	16	flanking_5UTR	206754_s_at	CYP2B6 /// CYP2B7P1	19	0.380554	8.81079e-07	-0.289489	0.000284
rs11214959	0.076	NNMT	11	flanking_3UTR	222274_at	ZDHHC8P	22	0.380503	8.84292e-07	0.269803	0.000744
rs1371237	0.396	YIPF7	4	flanking_3UTR	208110_x_at	MED25	19	-0.382507	9.02824e-07	0.322132	5.49e-05
rs12188464	0.459	PIK3R1	5	flanking_3UTR	201334_s_at	ARHGEF12	11	0.380205	9.03286e-07	-0.323344	4.57e-05
rs7713001	0.459	PIK3R1	5	flanking_3UTR	201334_s_at	ARHGEF12	11	0.380205	9.03286e-07	-0.323344	4.57e-05
rs818707	0.067	ALAD	9	3UTR	206684_s_at	ATF7	12	0.380169	9.05628e-07	-0.277374	0.000518
rs13171512	0.462	PIK3R1	5	flanking_3UTR	225153_at	GFM1	3	0.380088	9.10864e-07	-0.326067	3.9e-05
rs12120749	0.064	OSBPL9	1	intron	232323_s_at	TTC17	11	-0.379805	9.29469e-07	-0.333646	2.5e-05
rs3797418	0.102	IQGAP2	5	intron	205931_s_at	CREB5	7	0.379698	9.36542e-07	-0.267976	0.000811
rs17019442	0.058	ATF3	1	intron	226492_at	SEMA6D	15	0.379681	9.37669e-07	-0.274519	0.000595
rs6082527	0.058	TGM3	20	flanking_5UTR	202720_at	TES	7	-0.379482	9.51067e-07	-0.278714	0.000486
rs907609	0.082	SYT8	11	coding	215021_s_at	NRXN3	14	0.379456	9.52792e-07	-0.28207	0.000412
rs10504973	0.064	TSPYL5	8	flanking_5UTR	222731_at	ZDHHC2	8	-0.37927	9.65499e-07	-0.270595	0.000717
rs10269985	0.1	TMEM106B	7	flanking_5UTR	219542_at	NEK11	3	0.38035	9.69597e-07	0.287608	0.000327
rs611862	0.085	FLJ32252	16	flanking_3UTR	203820_s_at	IGF2BP3	7	-0.380341	9.70244e-07	-0.2654	0.000951
rs4896870	0.117	RAB32	6	flanking_5UTR	47560_at	LPHN1	19	0.379167	9.72628e-07	-0.272161	0.000666
rs2472476	0.389	NIPSNAP3B	9	intron	234147_at	LOC286059	8	0.379149	9.73869e-07	0.351231	8.53e-06
rs12149660	0.103	AARS	16	intron	227009_at	---	11	-0.380266	9.75401e-07	0.265236	0.000959
rs10431648	0.17	COCH	14	intron	231080_at	CDAN1	15	0.379022	9.82702e-07	0.277561	0.000514
rs11230896	0.056	INCENP	11	flanking_5UTR	224362_at	LOC100128922	1	0.378924	9.89545e-07	-0.268786	0.000781
rs11063838	0.091	NINJ2	12	intron	227317_at	LMCD1	3	0.378911	9.90422e-07	-0.268416	0.000795
rs11215406	0.14	IGSF4	11	intron	1569969_a_at	UNC13C	15	0.378902	9.91056e-07	-0.272028	0.00067
rs6082527	0.058	TGM3	20	flanking_5UTR	205363_at	BBOX1	11	0.378874	9.93032e-07	-0.278714	0.000486
