# Supplementary material for: Gemcitabine and Arabinosylcytosin Pharmacogenomics: Genome-Wide Association and Drug Response Biomarkers
Source: PLoS One. 2009 Nov 9;4(11):e7765. doi: 10.1371/journal.pone.0007765 (PMC2770319; doi:10.1371/journal.pone.0007765)
Supplement: Table S5 — Top candidates for association between 553 SNPs and whole gene expression data (54,000 probesets). 140 SNPs among 553 SNPs located within or close to 843 probe sets (563 unique genes) with p-values <10−6. (0.33 MB XLS) [file pone.0007765.s005.xls]

## Sheet: Sheet1
SNP					Probeset			GWAS
SNP	MAF	Closest gene	Chr	SNP Location	Probe	Gene Symbol	Chr	R-value (SNPvsExp)	P-value (SNPvsExp)	R-value (SNPvsIC50)	P-Value (SNPvsIC50)
rs11770570	0.055	LHFPL3	7	intron	239756_at	---	7	0.536581	4.37e-13	0.266695	0.000795
rs613359	0.061	LOC132321	4	flanking_3UTR	216334_s_at	CYP2A7P1	19	0.526662	1.39e-12	0.312533	7.52e-05
rs17179053	0.064	PTPRD	9	flanking_5UTR	1554649_at	---	22	0.518616	3.46e-12	-0.277015	0.000484
rs9833533	0.058	FHIT	3	intron	230686_s_at	SLC13A3	20	0.518604	3.47e-12	0.271807	0.000623
rs11136070	0.052	DUSP4	8	flanking_5UTR	1564600_a_at	CCDC36	3	0.510662	8.33e-12	0.327702	3.15e-05
rs12412561	0.069	PCDH15	10	flanking_3UTR	202728_s_at	LTBP1	2	0.507061	1.23e-11	-0.320887	4.68e-05
rs9833533	0.058	FHIT	3	intron	206602_s_at	HOXD3	2	0.506625	1.29e-11	0.271807	0.000623
rs11770570	0.055	LHFPL3	7	intron	222340_at	---	---	0.504258	1.66e-11	0.266695	0.000795
rs9833533	0.058	FHIT	3	intron	232657_at	---	9	0.502504	2e-11	0.271807	0.000623
rs10208516	0.052	CTNNA2	2	flanking_3UTR	229931_at	ZNF775	7	0.501875	2.14e-11	0.341527	1.37e-05
rs17742788	0.059	TUBGCP5	15	intron	236732_at	---	9	0.507032	2.26e-11	-0.282093	0.00045
rs11136070	0.052	DUSP4	8	flanking_5UTR	205088_at	MAMLD1	23	0.499029	2.89e-11	0.327702	3.15e-05
rs11876487	0.069	GATA6	18	flanking_3UTR	222340_at	---	---	0.497739	3.31e-11	0.313418	7.16e-05
rs11770570	0.055	LHFPL3	7	intron	207302_at	SGCG	13	0.497711	3.32e-11	0.266695	0.000795
rs17637119	0.069	CADPS	3	intron	223194_s_at	SLC22A23	6	0.496005	3.96e-11	-0.295679	0.000188
rs13140529	0.078	AGA	4	flanking_5UTR	208189_s_at	MYO7A	11	0.492245	5.84e-11	-0.267781	0.000756
rs11136070	0.052	DUSP4	8	flanking_5UTR	214018_at	GRIP1	12	0.490394	7.06e-11	0.327702	3.15e-05
rs9833533	0.058	FHIT	3	intron	230459_s_at	SHB	9	0.490095	7.28e-11	0.271807	0.000623
rs9833533	0.058	FHIT	3	intron	234240_at	---	9	0.489755	7.53e-11	0.271807	0.000623
rs9833533	0.058	FHIT	3	intron	1552965_a_at	B3GNT7	2	0.489579	7.67e-11	0.271807	0.000623
rs3797418	0.101	IQGAP2	5	intron	218807_at	VAV3	1	0.487829	9.16e-11	-0.295973	0.000185
rs9833533	0.058	FHIT	3	intron	1554782_at	C2orf19	2	0.487796	9.19e-11	0.271807	0.000623
rs5984367	0.098	TGIF2LX	23	flanking_5UTR	1553420_at	FLJ32063	2	0.487765	9.22e-11	0.267994	0.000748
rs11136070	0.052	DUSP4	8	flanking_5UTR	215990_s_at	BCL6	3	0.485014	1.22e-10	0.327702	3.15e-05
rs9833533	0.058	FHIT	3	intron	234899_at	H2BFM	23	0.483852	1.37e-10	0.271807	0.000623
rs11136070	0.052	DUSP4	8	flanking_5UTR	234659_at	---	---	0.483158	1.46e-10	0.327702	3.15e-05
rs17637119	0.069	CADPS	3	intron	242629_at	---	1	0.482257	1.6e-10	-0.295679	0.000188
rs5984367	0.098	TGIF2LX	23	flanking_5UTR	210000_s_at	SOCS1	16	0.482125	1.62e-10	0.267994	0.000748
rs613359	0.061	LOC132321	4	flanking_3UTR	231097_at	---	8	0.481949	1.65e-10	0.312533	7.52e-05
rs11136070	0.052	DUSP4	8	flanking_5UTR	1556823_s_at	---	19	0.481041	1.81e-10	0.327702	3.15e-05
rs11136070	0.052	DUSP4	8	flanking_5UTR	244036_at	---	7	0.479946	2.01e-10	0.327702	3.15e-05
rs17637119	0.069	CADPS	3	intron	40489_at	ATN1	12	0.479208	2.16e-10	-0.295679	0.000188
rs9833533	0.058	FHIT	3	intron	1554681_a_at	MGC50722	9	0.478507	2.32e-10	0.271807	0.000623
rs17272128	0.069	POP4	19	flanking_3UTR	212992_at	AHNAK2	14	0.477952	2.45e-10	-0.263909	0.000906
rs3797418	0.101	IQGAP2	5	intron	1555787_at	C11orf63	11	0.476389	2.85e-10	-0.295973	0.000185
rs9833533	0.058	FHIT	3	intron	216334_s_at	CYP2A7P1	19	0.475469	3.12e-10	0.271807	0.000623
rs11136070	0.052	DUSP4	8	flanking_5UTR	213417_at	TBX2	17	0.47519	3.21e-10	0.327702	3.15e-05
rs613359	0.061	LOC132321	4	flanking_3UTR	1562847_at	---	6	0.475121	3.23e-10	0.312533	7.52e-05
rs11136070	0.052	DUSP4	8	flanking_5UTR	244432_at	---	1	0.474306	3.49e-10	0.327702	3.15e-05
rs9833533	0.058	FHIT	3	intron	227664_at	FLJ37453	1	0.473897	3.63e-10	0.271807	0.000623
rs11136070	0.052	DUSP4	8	flanking_5UTR	224537_at	PCDHGC5	5	0.471596	4.54e-10	0.327702	3.15e-05
rs3797418	0.101	IQGAP2	5	intron	227123_at	RAB3B	1	0.471535	4.56e-10	-0.295973	0.000185
rs11063679	0.075	NTF3	12	flanking_5UTR	231681_x_at	HIST3H2A	1	0.471538	4.56e-10	0.26513	0.000856
rs11770570	0.055	LHFPL3	7	intron	233696_at	---	11	0.471245	4.69e-10	0.266695	0.000795
rs11770570	0.055	LHFPL3	7	intron	231100_at	RRAD	16	0.469821	5.38e-10	0.266695	0.000795
rs11770570	0.055	LHFPL3	7	intron	1566157_x_at	---	9	0.469582	5.5e-10	0.266695	0.000795
rs11770570	0.055	LHFPL3	7	intron	230034_x_at	LOC100129015	9	0.469269	5.67e-10	0.266695	0.000795
rs17179053	0.064	PTPRD	9	flanking_5UTR	205712_at	PTPRD	9	0.469237	5.69e-10	-0.277015	0.000484
rs11136070	0.052	DUSP4	8	flanking_5UTR	203757_s_at	CEACAM6	19	0.468692	5.99e-10	0.327702	3.15e-05
rs5984367	0.098	TGIF2LX	23	flanking_5UTR	1557493_x_at	---	7	0.468061	6.36e-10	0.267994	0.000748
rs11136070	0.052	DUSP4	8	flanking_5UTR	211307_s_at	FCAR	19	0.467299	6.83e-10	0.327702	3.15e-05
rs8012659	0.052	RAD51L1	14	intron	1567623_at	ABLIM2	4	0.467159	6.93e-10	-0.285793	0.000312
rs5984367	0.098	TGIF2LX	23	flanking_5UTR	234602_x_at	---	---	0.466483	7.38e-10	0.267994	0.000748
rs6897885	0.072	FBXL7	5	intron	214479_at	GFRA3	5	0.466328	7.49e-10	-0.309314	8.99e-05
rs11136070	0.052	DUSP4	8	flanking_5UTR	228576_s_at	MXRA8	1	0.465681	7.96e-10	0.327702	3.15e-05
rs12128558	0.055	NPHP4	1	flanking_3UTR	234896_at	---	---	0.464506	8.89e-10	0.316572	5.99e-05
rs9833533	0.058	FHIT	3	intron	1561064_a_at	---	---	0.464271	9.09e-10	0.271807	0.000623
rs613359	0.061	LOC132321	4	flanking_3UTR	1556823_s_at	---	19	0.463911	9.4e-10	0.312533	7.52e-05
rs11136070	0.052	DUSP4	8	flanking_5UTR	217075_x_at	MLL4	19	0.463921	9.4e-10	0.327702	3.15e-05
rs11136070	0.052	DUSP4	8	flanking_5UTR	1557575_at	STBD1	4	0.463894	9.42e-10	0.327702	3.15e-05
rs11876487	0.069	GATA6	18	flanking_3UTR	234279_at	---	15	0.463664	9.62e-10	0.313418	7.16e-05
rs9833533	0.058	FHIT	3	intron	215527_at	KHDRBS2	6	0.463492	9.78e-10	0.271807	0.000623
rs613359	0.061	LOC132321	4	flanking_3UTR	207324_s_at	DSC1	18	0.46192	1.13e-09	0.312533	7.52e-05
rs5984367	0.098	TGIF2LX	23	flanking_5UTR	237717_x_at	---	2	0.461721	1.15e-09	0.267994	0.000748
rs9833533	0.058	FHIT	3	intron	243202_at	---	1	0.46165	1.16e-09	0.271807	0.000623
rs11063679	0.075	NTF3	12	flanking_5UTR	205088_at	MAMLD1	23	0.461367	1.19e-09	0.26513	0.000856
rs613359	0.061	LOC132321	4	flanking_3UTR	205947_s_at	VIPR2	7	0.461268	1.2e-09	0.312533	7.52e-05
rs5984367	0.098	TGIF2LX	23	flanking_5UTR	234335_s_at	FAM84A	2	0.461087	1.22e-09	0.267994	0.000748
rs11136070	0.052	DUSP4	8	flanking_5UTR	227130_s_at	TLE1	9	0.460936	1.24e-09	0.327702	3.15e-05
rs11136070	0.052	DUSP4	8	flanking_5UTR	1565812_at	TRIM36	5	0.460886	1.25e-09	0.327702	3.15e-05
rs3797418	0.101	IQGAP2	5	intron	210059_s_at	MAPK13	6	0.460544	1.29e-09	-0.295973	0.000185
rs11136070	0.052	DUSP4	8	flanking_5UTR	224371_at	ADAMTSL1	9	0.460427	1.3e-09	0.327702	3.15e-05
rs11876487	0.069	GATA6	18	flanking_3UTR	210000_s_at	SOCS1	16	0.460117	1.34e-09	0.313418	7.16e-05
rs5984367	0.098	TGIF2LX	23	flanking_5UTR	234776_at	DMBX1	1	0.459729	1.39e-09	0.267994	0.000748
rs11136070	0.052	DUSP4	8	flanking_5UTR	216334_s_at	CYP2A7P1	19	0.459438	1.43e-09	0.327702	3.15e-05
rs11136070	0.052	DUSP4	8	flanking_5UTR	217569_x_at	---	4	0.459307	1.44e-09	0.327702	3.15e-05
rs11136070	0.052	DUSP4	8	flanking_5UTR	1563297_s_at	---	15	0.459243	1.45e-09	0.327702	3.15e-05
rs11136070	0.052	DUSP4	8	flanking_5UTR	207818_s_at	HTR7	10	0.458911	1.5e-09	0.327702	3.15e-05
rs9833533	0.058	FHIT	3	intron	216395_at	FBXL18	7	0.458846	1.51e-09	0.271807	0.000623
rs613359	0.061	LOC132321	4	flanking_3UTR	234659_at	---	---	0.458555	1.55e-09	0.312533	7.52e-05
rs10208516	0.052	CTNNA2	2	flanking_3UTR	229565_x_at	TBX3	12	0.458203	1.6e-09	0.341527	1.37e-05
rs11136070	0.052	DUSP4	8	flanking_5UTR	237111_at	FLJ44450	2	0.456892	1.8e-09	0.327702	3.15e-05
rs11136070	0.052	DUSP4	8	flanking_5UTR	1560900_a_at	---	1	0.456094	1.94e-09	0.327702	3.15e-05
rs11770570	0.055	LHFPL3	7	intron	1565812_at	TRIM36	5	0.455884	1.98e-09	0.266695	0.000795
rs5962901	0.067	MID2	23	intron	234659_at	---	---	0.457189	1.98e-09	0.279912	0.000438
rs9896717	0.299	PLXDC1	17	intron	241783_at	---	4	0.456661	2.07e-09	0.28292	0.000378
rs11136070	0.052	DUSP4	8	flanking_5UTR	240669_at	---	17	0.454953	2.15e-09	0.327702	3.15e-05
rs613359	0.061	LOC132321	4	flanking_3UTR	40093_at	BCAM	19	0.454922	2.16e-09	0.312533	7.52e-05
rs11136070	0.052	DUSP4	8	flanking_5UTR	206696_at	GPR143	23	0.454761	2.19e-09	0.327702	3.15e-05
rs17637119	0.069	CADPS	3	intron	209470_s_at	GPM6A	4	0.454367	2.27e-09	-0.295679	0.000188
rs5984367	0.098	TGIF2LX	23	flanking_5UTR	234467_at	---	9	0.454237	2.29e-09	0.267994	0.000748
rs5984367	0.098	TGIF2LX	23	flanking_5UTR	205118_at	FPR1	19	0.453874	2.37e-09	0.267994	0.000748
rs11770570	0.055	LHFPL3	7	intron	224371_at	ADAMTSL1	9	0.453848	2.38e-09	0.266695	0.000795
rs6727797	0.09	FLJ16124	2	intron	207298_at	SLC17A3	6	0.455087	2.39e-09	0.265579	0.000872
rs13140529	0.078	AGA	4	flanking_5UTR	214479_at	GFRA3	5	0.453359	2.49e-09	-0.267781	0.000756
rs9833533	0.058	FHIT	3	intron	202465_at	PCOLCE	7	0.453152	2.53e-09	0.271807	0.000623
rs11136070	0.052	DUSP4	8	flanking_5UTR	207302_at	SGCG	13	0.452823	2.61e-09	0.327702	3.15e-05
rs11136070	0.052	DUSP4	8	flanking_5UTR	1554782_at	C2orf19	2	0.452703	2.64e-09	0.327702	3.15e-05
rs11770570	0.055	LHFPL3	7	intron	241776_at	---	4	0.452416	2.71e-09	0.266695	0.000795
rs613359	0.061	LOC132321	4	flanking_3UTR	217075_x_at	MLL4	19	0.452185	2.76e-09	0.312533	7.52e-05
rs11136070	0.052	DUSP4	8	flanking_5UTR	1566157_x_at	---	9	0.451546	2.93e-09	0.327702	3.15e-05
rs9833533	0.058	FHIT	3	intron	214325_at	GP2	16	0.45151	2.94e-09	0.271807	0.000623
rs17637119	0.069	CADPS	3	intron	218807_at	VAV3	1	0.451107	3.04e-09	-0.295679	0.000188
rs11770570	0.055	LHFPL3	7	intron	229565_x_at	TBX3	12	0.450752	3.14e-09	0.266695	0.000795
rs5984367	0.098	TGIF2LX	23	flanking_5UTR	229698_at	---	22	0.450696	3.16e-09	0.267994	0.000748
rs613359	0.061	LOC132321	4	flanking_3UTR	214018_at	GRIP1	12	0.450549	3.2e-09	0.312533	7.52e-05
rs11770570	0.055	LHFPL3	7	intron	244690_at	---	1	0.45051	3.21e-09	0.266695	0.000795
rs11770570	0.055	LHFPL3	7	intron	236785_at	---	6	0.449422	3.54e-09	0.266695	0.000795
rs5984367	0.098	TGIF2LX	23	flanking_5UTR	1561497_at	---	16	0.448495	3.85e-09	0.267994	0.000748
rs12436420	0.064	FLRT2	14	flanking_5UTR	210746_s_at	EPB42	15	0.448471	3.86e-09	-0.266012	0.000821
rs2888423	0.064	FLRT2	14	flanking_5UTR	210746_s_at	EPB42	15	0.448471	3.86e-09	-0.266012	0.000821
rs11876487	0.069	GATA6	18	flanking_3UTR	1563297_s_at	---	15	0.448402	3.88e-09	0.313418	7.16e-05
rs5962901	0.067	MID2	23	intron	1565537_at	NKX1-1	4	0.449595	3.92e-09	0.279912	0.000438
rs5984367	0.098	TGIF2LX	23	flanking_5UTR	239503_at	---	10	0.447937	4.04e-09	0.267994	0.000748
rs11136070	0.052	DUSP4	8	flanking_5UTR	230034_x_at	LOC100129015	9	0.447769	4.1e-09	0.327702	3.15e-05
rs11136070	0.052	DUSP4	8	flanking_5UTR	1566149_at	CALML4	15	0.447338	4.26e-09	0.327702	3.15e-05
rs5984367	0.098	TGIF2LX	23	flanking_5UTR	240292_x_at	ANKS1B	12	0.447244	4.3e-09	0.267994	0.000748
rs12412561	0.069	PCDH15	10	flanking_3UTR	243721_at	---	18	0.446781	4.48e-09	-0.320887	4.68e-05
rs5984367	0.098	TGIF2LX	23	flanking_5UTR	244203_at	---	7	0.446742	4.5e-09	0.267994	0.000748
rs613359	0.061	LOC132321	4	flanking_3UTR	1564600_a_at	CCDC36	3	0.446577	4.56e-09	0.312533	7.52e-05
rs11136070	0.052	DUSP4	8	flanking_5UTR	1570268_at	---	4	0.44655	4.57e-09	0.327702	3.15e-05
rs11770570	0.055	LHFPL3	7	intron	205088_at	MAMLD1	23	0.44647	4.6e-09	0.266695	0.000795
rs613359	0.061	LOC132321	4	flanking_3UTR	215878_at	ITGB1	10	0.446449	4.61e-09	0.312533	7.52e-05
rs11136070	0.052	DUSP4	8	flanking_5UTR	1562694_at	C3orf65	3	0.446431	4.62e-09	0.327702	3.15e-05
rs549467	0.069	RAP1GDS1	4	flanking_5UTR	228833_s_at	---	12	0.446346	4.66e-09	0.263071	0.000943
rs11136070	0.052	DUSP4	8	flanking_5UTR	1560642_at	---	1	0.44625	4.7e-09	0.327702	3.15e-05
rs9833533	0.058	FHIT	3	intron	235820_at	LOC100130219	12	0.446124	4.75e-09	0.271807	0.000623
rs12128558	0.055	NPHP4	1	flanking_3UTR	239985_at	---	6	0.446107	4.76e-09	0.316572	5.99e-05
rs11136070	0.052	DUSP4	8	flanking_5UTR	205947_s_at	VIPR2	7	0.445919	4.84e-09	0.327702	3.15e-05
rs9833533	0.058	FHIT	3	intron	206696_at	GPR143	23	0.445831	4.87e-09	0.271807	0.000623
rs5984367	0.098	TGIF2LX	23	flanking_5UTR	234538_at	---	14	0.44541	5.06e-09	0.267994	0.000748
rs9833533	0.058	FHIT	3	intron	234659_at	---	---	0.445119	5.19e-09	0.271807	0.000623
rs9833533	0.058	FHIT	3	intron	1561396_at	EPHA6	3	0.44498	5.25e-09	0.271807	0.000623
rs7612441	0.145	LRIG1	3	flanking_5UTR	236565_s_at	LARP6	15	0.444924	5.28e-09	-0.297702	0.000169
rs17272128	0.069	POP4	19	flanking_3UTR	1557527_at	---	21	0.444672	5.4e-09	-0.263909	0.000906
rs11136070	0.052	DUSP4	8	flanking_5UTR	228681_x_at	DAPK3	19	0.444416	5.52e-09	0.327702	3.15e-05
rs9833533	0.058	FHIT	3	intron	244690_at	---	1	0.444263	5.59e-09	0.271807	0.000623
rs9833533	0.058	FHIT	3	intron	238667_at	TCF20	22	0.443965	5.74e-09	0.271807	0.000623
rs9833533	0.058	FHIT	3	intron	211307_s_at	FCAR	19	0.443927	5.76e-09	0.271807	0.000623
rs11136070	0.052	DUSP4	8	flanking_5UTR	239805_at	SLC13A2	17	0.443839	5.81e-09	0.327702	3.15e-05
rs11063679	0.075	NTF3	12	flanking_5UTR	207444_at	SLC22A13	3	0.442022	6.81e-09	0.26513	0.000856
rs11770570	0.055	LHFPL3	7	intron	235820_at	LOC100130219	12	0.441834	6.92e-09	0.266695	0.000795
rs11136070	0.052	DUSP4	8	flanking_5UTR	1565527_x_at	TCP11L2	12	0.441821	6.93e-09	0.327702	3.15e-05
rs9833533	0.058	FHIT	3	intron	1566157_x_at	---	9	0.44174	6.98e-09	0.271807	0.000623
rs11770570	0.055	LHFPL3	7	intron	207444_at	SLC22A13	3	0.441241	7.29e-09	0.266695	0.000795
rs12128558	0.055	NPHP4	1	flanking_3UTR	1569419_at	---	14	0.441214	7.3e-09	0.316572	5.99e-05
rs9833533	0.058	FHIT	3	intron	228428_at	FAM102A	9	0.440743	7.61e-09	0.271807	0.000623
rs11876487	0.069	GATA6	18	flanking_3UTR	1559255_a_at	---	3	0.440728	7.62e-09	0.313418	7.16e-05
rs11136070	0.052	DUSP4	8	flanking_5UTR	1561304_a_at	PSMG4	6	0.440614	7.7e-09	0.327702	3.15e-05
rs11770570	0.055	LHFPL3	7	intron	209756_s_at	MYCN	2	0.440501	7.77e-09	0.266695	0.000795
rs5984367	0.098	TGIF2LX	23	flanking_5UTR	206909_at	---	21	0.440475	7.79e-09	0.267994	0.000748
rs11770570	0.055	LHFPL3	7	intron	239323_at	---	7	0.440346	7.88e-09	0.266695	0.000795
rs613359	0.061	LOC132321	4	flanking_3UTR	228681_x_at	DAPK3	19	0.440327	7.89e-09	0.312533	7.52e-05
rs11136070	0.052	DUSP4	8	flanking_5UTR	244690_at	---	1	0.440135	8.02e-09	0.327702	3.15e-05
rs10208516	0.052	CTNNA2	2	flanking_3UTR	1566157_x_at	---	9	0.439929	8.17e-09	0.341527	1.37e-05
rs9833533	0.058	FHIT	3	intron	232531_at	EMX2OS	10	0.439917	8.18e-09	0.271807	0.000623
rs5984367	0.098	TGIF2LX	23	flanking_5UTR	1559180_at	LOC100131860	15	0.439833	8.24e-09	0.267994	0.000748
rs9833533	0.058	FHIT	3	intron	230034_x_at	LOC100129015	9	0.439412	8.54e-09	0.271807	0.000623
rs9833533	0.058	FHIT	3	intron	215990_s_at	BCL6	3	0.439035	8.82e-09	0.271807	0.000623
rs17637119	0.069	CADPS	3	intron	205502_at	CYP17A1	10	0.438964	8.88e-09	-0.295679	0.000188
rs10208516	0.052	CTNNA2	2	flanking_3UTR	1554318_at	LOC541473	7	0.438459	9.28e-09	0.341527	1.37e-05
rs11136070	0.052	DUSP4	8	flanking_5UTR	203443_at	EML3	11	0.438406	9.32e-09	0.327702	3.15e-05
rs9833533	0.058	FHIT	3	intron	231100_at	RRAD	16	0.438198	9.49e-09	0.271807	0.000623
rs11136070	0.052	DUSP4	8	flanking_5UTR	216291_at	ZNF440	19	0.437919	9.72e-09	0.327702	3.15e-05
rs970084	0.081	SNPH	20	flanking_5UTR	206070_s_at	EPHA3	3	0.437887	9.74e-09	-0.327406	3.21e-05
rs9466910	0.064	GCNT2	6	intron	1557246_at	KIDINS220	2	0.437818	9.8e-09	0.302911	0.000128
rs9466912	0.064	GCNT2	6	intron	1557246_at	KIDINS220	2	0.437818	9.8e-09	0.302911	0.000128
rs5984367	0.098	TGIF2LX	23	flanking_5UTR	1563660_at	---	---	0.437784	9.83e-09	0.267994	0.000748
rs613359	0.061	LOC132321	4	flanking_3UTR	1557575_at	STBD1	4	0.437597	9.99e-09	0.312533	7.52e-05
rs613359	0.061	LOC132321	4	flanking_3UTR	205088_at	MAMLD1	23	0.437565	1e-08	0.312533	7.52e-05
rs11136070	0.052	DUSP4	8	flanking_5UTR	231211_s_at	LOC541469	19	0.437353	1.02e-08	0.327702	3.15e-05
rs5984367	0.098	TGIF2LX	23	flanking_5UTR	220187_at	STEAP4	7	0.437216	1.03e-08	0.267994	0.000748
rs17637119	0.069	CADPS	3	intron	227123_at	RAB3B	1	0.437188	1.03e-08	-0.295679	0.000188
rs12128558	0.055	NPHP4	1	flanking_3UTR	1562069_at	---	19	0.437137	1.04e-08	0.316572	5.99e-05
rs11136070	0.052	DUSP4	8	flanking_5UTR	242816_at	---	20	0.436977	1.05e-08	0.327702	3.15e-05
rs11136070	0.052	DUSP4	8	flanking_5UTR	1565559_at	MAGIX	23	0.436865	1.06e-08	0.327702	3.15e-05
rs549467	0.069	RAP1GDS1	4	flanking_5UTR	216030_s_at	SEMG2	20	0.435952	1.15e-08	0.263071	0.000943
rs613359	0.061	LOC132321	4	flanking_3UTR	207330_at	PZP	12	0.435714	1.17e-08	0.312533	7.52e-05
rs613359	0.061	LOC132321	4	flanking_3UTR	213417_at	TBX2	17	0.435729	1.17e-08	0.312533	7.52e-05
rs613359	0.061	LOC132321	4	flanking_3UTR	1560924_at	---	7	0.435262	1.22e-08	0.312533	7.52e-05
rs11136070	0.052	DUSP4	8	flanking_5UTR	211062_s_at	CPZ	4	0.435126	1.23e-08	0.327702	3.15e-05
rs5984367	0.098	TGIF2LX	23	flanking_5UTR	1565702_at	SMAD4	18	0.434899	1.26e-08	0.267994	0.000748
rs5984367	0.098	TGIF2LX	23	flanking_5UTR	243900_at	WDR38	9	0.434893	1.26e-08	0.267994	0.000748
rs5984367	0.098	TGIF2LX	23	flanking_5UTR	234758_at	---	6	0.434779	1.27e-08	0.267994	0.000748
rs9512755	0.055	LNX2	13	flanking_5UTR	1564940_at	---	---	0.434351	1.32e-08	-0.367592	2.54e-06
rs11876487	0.069	GATA6	18	flanking_3UTR	234538_at	---	14	0.434263	1.33e-08	0.313418	7.16e-05
rs17637119	0.069	CADPS	3	intron	233446_at	ONECUT2	18	0.433814	1.38e-08	-0.295679	0.000188
rs17637119	0.069	CADPS	3	intron	47560_at	LPHN1	19	0.433819	1.38e-08	-0.295679	0.000188
rs9833533	0.058	FHIT	3	intron	1568719_s_at	SLC22A23	6	0.433639	1.4e-08	0.271807	0.000623
rs11215406	0.139	IGSF4	11	intron	1555787_at	C11orf63	11	0.433206	1.45e-08	-0.350789	7.64e-06
rs11136070	0.052	DUSP4	8	flanking_5UTR	235769_at	---	19	0.432749	1.51e-08	0.327702	3.15e-05
rs17272128	0.069	POP4	19	flanking_3UTR	210372_s_at	TPD52L1	6	0.432637	1.53e-08	-0.263909	0.000906
rs6491526	0.075	CLYBL	13	intron	210805_x_at	RUNX1	21	0.432584	1.53e-08	0.277032	0.000484
rs3797418	0.101	IQGAP2	5	intron	216959_x_at	NRCAM	7	0.432555	1.54e-08	-0.295973	0.000185
rs5984367	0.098	TGIF2LX	23	flanking_5UTR	1553440_at	C18orf16	18	0.432175	1.59e-08	0.267994	0.000748
rs7659024	0.382	FGG	4	flanking_3UTR	223164_at	CCM2	7	-0.43218	1.59e-08	-0.294175	0.000203
rs10208516	0.052	CTNNA2	2	flanking_3UTR	40093_at	BCAM	19	0.432111	1.59e-08	0.341527	1.37e-05
rs613359	0.061	LOC132321	4	flanking_3UTR	206753_at	RDH16	12	0.431811	1.64e-08	0.312533	7.52e-05
rs3797418	0.101	IQGAP2	5	intron	204105_s_at	NRCAM	7	0.431744	1.65e-08	-0.295973	0.000185
rs9833533	0.058	FHIT	3	intron	1567319_at	LOC57802	---	0.431455	1.69e-08	0.271807	0.000623
rs5984367	0.098	TGIF2LX	23	flanking_5UTR	207739_s_at	GAGE1 /// GAGE12F /// GAGE12G /// GAGE12I /// GAGE12J /// GAGE2A /// GAGE2B /// GAGE2C /// GAGE2D /// GAGE2E /// GAGE3 /// GAGE4 /// GAGE5 /// GAGE6 /// GAGE7 /// GAGE8	23	0.431411	1.69e-08	0.267994	0.000748
rs11770570	0.055	LHFPL3	7	intron	1554763_at	UBE2DNL	23	0.431281	1.71e-08	0.266695	0.000795
rs5984367	0.098	TGIF2LX	23	flanking_5UTR	1561263_at	C1QTNF3	5	0.431226	1.72e-08	0.267994	0.000748
rs5962901	0.067	MID2	23	intron	206696_at	GPR143	23	0.432432	1.73e-08	0.279912	0.000438
rs11136070	0.052	DUSP4	8	flanking_5UTR	240804_at	---	2	0.431122	1.73e-08	0.327702	3.15e-05
rs11770570	0.055	LHFPL3	7	intron	202465_at	PCOLCE	7	0.431086	1.74e-08	0.266695	0.000795
rs11770570	0.055	LHFPL3	7	intron	1553549_at	VN1R2	19	0.431015	1.75e-08	0.266695	0.000795
rs11770570	0.055	LHFPL3	7	intron	204636_at	COL17A1	10	0.43083	1.78e-08	0.266695	0.000795
rs10045186	0.052	FLJ10246	5	flanking_3UTR	234538_at	---	14	0.430828	1.78e-08	0.343836	1.18e-05
rs11876487	0.069	GATA6	18	flanking_3UTR	216334_s_at	CYP2A7P1	19	0.430641	1.81e-08	0.313418	7.16e-05
rs17637119	0.069	CADPS	3	intron	218806_s_at	VAV3	1	0.4306	1.81e-08	-0.295679	0.000188
rs5984367	0.098	TGIF2LX	23	flanking_5UTR	1560929_at	---	---	0.430363	1.85e-08	0.267994	0.000748
rs6767155	0.066	TSC22D2	3	intron	224419_x_at	PMCHL1	5	0.430208	1.87e-08	0.298511	0.000161
rs9833533	0.058	FHIT	3	intron	1553424_at	C12orf40	12	0.430135	1.88e-08	0.271807	0.000623
rs12128558	0.055	NPHP4	1	flanking_3UTR	219721_at	---	15	0.430134	1.88e-08	0.316572	5.99e-05
rs11136070	0.052	DUSP4	8	flanking_5UTR	215225_s_at	GPR17	2	0.430095	1.89e-08	0.327702	3.15e-05
rs11136070	0.052	DUSP4	8	flanking_5UTR	235820_at	LOC100130219	12	0.430116	1.89e-08	0.327702	3.15e-05
rs1202292	0.119	ID4	6	flanking_3UTR	235554_x_at	C4orf28	4	0.431299	1.9e-08	-0.316514	6.36e-05
rs6491526	0.075	CLYBL	13	intron	1560684_x_at	BCL8	15	0.429787	1.94e-08	0.277032	0.000484
rs11136070	0.052	DUSP4	8	flanking_5UTR	1561966_at	---	3	0.429757	1.94e-08	0.327702	3.15e-05
rs5962901	0.067	MID2	23	intron	228681_x_at	DAPK3	19	0.430991	1.95e-08	0.279912	0.000438
rs9833533	0.058	FHIT	3	intron	231211_s_at	LOC541469	19	0.429583	1.97e-08	0.271807	0.000623
rs10045186	0.052	FLJ10246	5	flanking_3UTR	234279_at	---	15	0.429624	1.97e-08	0.343836	1.18e-05
rs11770570	0.055	LHFPL3	7	intron	211307_s_at	FCAR	19	0.429482	1.99e-08	0.266695	0.000795
rs11136070	0.052	DUSP4	8	flanking_5UTR	238667_at	TCF20	22	0.429479	1.99e-08	0.327702	3.15e-05
rs11876487	0.069	GATA6	18	flanking_3UTR	1562558_at	LOC440704	1	0.429225	2.03e-08	0.313418	7.16e-05
rs5984367	0.098	TGIF2LX	23	flanking_5UTR	239805_at	SLC13A2	17	0.429042	2.06e-08	0.267994	0.000748
rs613359	0.061	LOC132321	4	flanking_3UTR	1554318_at	LOC541473	7	0.428989	2.07e-08	0.312533	7.52e-05
rs11876487	0.069	GATA6	18	flanking_3UTR	215901_at	ZNF81	23	0.428932	2.08e-08	0.313418	7.16e-05
rs12128558	0.055	NPHP4	1	flanking_3UTR	232128_s_at	CLCN5	23	0.428845	2.1e-08	0.316572	5.99e-05
rs11770570	0.055	LHFPL3	7	intron	228681_x_at	DAPK3	19	0.428595	2.14e-08	0.266695	0.000795
rs11136070	0.052	DUSP4	8	flanking_5UTR	215527_at	KHDRBS2	6	0.428448	2.17e-08	0.327702	3.15e-05
rs6897885	0.072	FBXL7	5	intron	237701_at	C12orf54	12	0.428205	2.21e-08	-0.309314	8.99e-05
rs13436452	0.09	ZNF608	5	flanking_3UTR	202965_s_at	CAPN6	23	0.429418	2.22e-08	0.293826	0.000217
rs5984367	0.098	TGIF2LX	23	flanking_5UTR	1556454_a_at	---	2	0.427452	2.36e-08	0.267994	0.000748
rs317806	0.173	FECH	18	intron	239229_at	---	23	0.427164	2.42e-08	-0.269436	0.000698
rs11136070	0.052	DUSP4	8	flanking_5UTR	1553549_at	VN1R2	19	0.427038	2.44e-08	0.327702	3.15e-05
rs5984367	0.098	TGIF2LX	23	flanking_5UTR	1557636_a_at	C7orf57	7	0.426827	2.48e-08	0.267994	0.000748
rs6767155	0.066	TSC22D2	3	intron	216620_s_at	ARHGEF10	8	0.426842	2.48e-08	0.298511	0.000161
rs11136070	0.052	DUSP4	8	flanking_5UTR	212713_at	MFAP4	17	0.42673	2.5e-08	0.327702	3.15e-05
rs5984367	0.098	TGIF2LX	23	flanking_5UTR	211164_at	EPHA3	3	0.426612	2.53e-08	0.267994	0.000748
rs11876487	0.069	GATA6	18	flanking_3UTR	213993_at	SPON1	11	0.426501	2.55e-08	0.313418	7.16e-05
rs12412561	0.069	PCDH15	10	flanking_3UTR	206524_at	T	6	0.426411	2.57e-08	-0.320887	4.68e-05
rs11136070	0.052	DUSP4	8	flanking_5UTR	216808_at	---	13	0.426313	2.59e-08	0.327702	3.15e-05
rs613359	0.061	LOC132321	4	flanking_3UTR	240473_at	---	7	0.426286	2.6e-08	0.312533	7.52e-05
rs11136070	0.052	DUSP4	8	flanking_5UTR	208495_at	TLX3	5	0.426021	2.66e-08	0.327702	3.15e-05
rs5984367	0.098	TGIF2LX	23	flanking_5UTR	234893_s_at	LOC200383	2	0.425979	2.66e-08	0.267994	0.000748
rs11770570	0.055	LHFPL3	7	intron	214018_at	GRIP1	12	0.425798	2.7e-08	0.266695	0.000795
rs17637119	0.069	CADPS	3	intron	227336_at	DTX1	12	0.425766	2.71e-08	-0.295679	0.000188
rs613359	0.061	LOC132321	4	flanking_3UTR	215953_at	DKFZP564C196	1	0.425737	2.72e-08	0.312533	7.52e-05
rs5984367	0.098	TGIF2LX	23	flanking_5UTR	1560315_at	GLCCI1	7	0.425679	2.73e-08	0.267994	0.000748
rs4730767	0.061	ST7OT4	7	flanking_3UTR	234538_at	---	14	0.425659	2.74e-08	0.265578	0.000838
rs613359	0.061	LOC132321	4	flanking_3UTR	1561287_at	---	13	0.42553	2.77e-08	0.312533	7.52e-05
rs5984367	0.098	TGIF2LX	23	flanking_5UTR	1561481_at	---	21	0.425405	2.79e-08	0.267994	0.000748
rs243455	0.066	HS6ST2	23	intron	239132_at	NOS1	12	0.425364	2.8e-08	0.285696	0.000314
rs11770570	0.055	LHFPL3	7	intron	1565537_at	NKX1-1	4	0.425325	2.81e-08	0.266695	0.000795
rs5984367	0.098	TGIF2LX	23	flanking_5UTR	1562373_at	---	3	0.425243	2.83e-08	0.267994	0.000748
rs11876487	0.069	GATA6	18	flanking_3UTR	234659_at	---	---	0.425255	2.83e-08	0.313418	7.16e-05
rs6897885	0.072	FBXL7	5	intron	237582_at	---	14	0.425251	2.83e-08	-0.309314	8.99e-05
rs11136070	0.052	DUSP4	8	flanking_5UTR	1566931_at	TFB2M	1	0.425163	2.85e-08	0.327702	3.15e-05
rs5962901	0.067	MID2	23	intron	207302_at	SGCG	13	0.42629	2.88e-08	0.279912	0.000438
rs17637119	0.069	CADPS	3	intron	1563744_a_at	DISC1	1	0.424904	2.91e-08	-0.295679	0.000188
rs17272128	0.069	POP4	19	flanking_3UTR	1563513_at	SYTL4	23	0.424849	2.93e-08	-0.263909	0.000906
rs13021402	0.098	ADAM23	2	flanking_5UTR	233437_at	GABRA4	4	0.424615	2.98e-08	-0.265186	0.000854
rs6491526	0.075	CLYBL	13	intron	1552860_at	TCEB3C /// TCEB3CL /// TCEB3CL2	18	0.424584	2.99e-08	0.277032	0.000484
rs5984367	0.098	TGIF2LX	23	flanking_5UTR	244493_at	GPR22	7	0.424525	3.01e-08	0.267994	0.000748
rs7528918	0.064	NFIA	1	intron	1565802_at	---	7	0.424407	3.03e-08	0.264489	0.000882
rs11770570	0.055	LHFPL3	7	intron	203443_at	EML3	11	0.424345	3.05e-08	0.266695	0.000795
rs17179053	0.064	PTPRD	9	flanking_5UTR	60474_at	FERMT1	20	0.424301	3.06e-08	-0.277015	0.000484
rs11136070	0.052	DUSP4	8	flanking_5UTR	1559048_at	---	17	0.424243	3.08e-08	0.327702	3.15e-05
rs5984367	0.098	TGIF2LX	23	flanking_5UTR	207278_s_at	CD209	19	0.424199	3.09e-08	0.267994	0.000748
rs512332	0.055	CSMD2	1	intron	206306_at	RYR3	15	0.423691	3.22e-08	-0.273509	0.000574
rs9833533	0.058	FHIT	3	intron	214018_at	GRIP1	12	0.423586	3.25e-08	0.271807	0.000623
rs1450679	0.098	SMC2L1	9	flanking_3UTR	1569256_a_at	FAM43B	1	0.423147	3.37e-08	0.36497	3.02e-06
rs17179053	0.064	PTPRD	9	flanking_5UTR	225536_at	TMEM54	1	0.423056	3.39e-08	-0.277015	0.000484
rs11876487	0.069	GATA6	18	flanking_3UTR	231390_at	---	3	0.423006	3.41e-08	0.313418	7.16e-05
rs9833533	0.058	FHIT	3	intron	1565812_at	TRIM36	5	0.422886	3.44e-08	0.271807	0.000623
rs11136070	0.052	DUSP4	8	flanking_5UTR	230249_at	KHDRBS3	8	0.42271	3.49e-08	0.327702	3.15e-05
rs9833533	0.058	FHIT	3	intron	242816_at	---	20	0.422558	3.53e-08	0.271807	0.000623
rs10208516	0.052	CTNNA2	2	flanking_3UTR	203443_at	EML3	11	0.422446	3.57e-08	0.341527	1.37e-05
rs5984367	0.098	TGIF2LX	23	flanking_5UTR	204456_s_at	GAS1	9	0.422419	3.57e-08	0.267994	0.000748
rs5962901	0.067	MID2	23	intron	210805_x_at	RUNX1	21	0.423535	3.61e-08	0.279912	0.000438
rs11770570	0.055	LHFPL3	7	intron	206696_at	GPR143	23	0.422152	3.65e-08	0.266695	0.000795
rs613359	0.061	LOC132321	4	flanking_3UTR	244432_at	---	1	0.422082	3.67e-08	0.312533	7.52e-05
rs9833533	0.058	FHIT	3	intron	239323_at	---	7	0.422057	3.68e-08	0.271807	0.000623
rs613359	0.061	LOC132321	4	flanking_3UTR	1565537_at	NKX1-1	4	0.422032	3.69e-08	0.312533	7.52e-05
rs12128558	0.055	NPHP4	1	flanking_3UTR	238246_at	MTL5	11	0.422037	3.69e-08	0.316572	5.99e-05
rs10208516	0.052	CTNNA2	2	flanking_3UTR	1569846_at	---	14	0.421902	3.73e-08	0.341527	1.37e-05
rs9833533	0.058	FHIT	3	intron	224054_at	---	23	0.421579	3.83e-08	0.271807	0.000623
rs9833533	0.058	FHIT	3	intron	228681_x_at	DAPK3	19	0.421563	3.83e-08	0.271807	0.000623
rs512332	0.055	CSMD2	1	intron	219948_x_at	UGT2A3	4	0.421423	3.88e-08	-0.273509	0.000574
rs11770570	0.055	LHFPL3	7	intron	210939_s_at	GRM1	6	0.421391	3.89e-08	0.266695	0.000795
rs5984367	0.098	TGIF2LX	23	flanking_5UTR	1563523_at	---	15	0.42132	3.91e-08	0.267994	0.000748
rs5984367	0.098	TGIF2LX	23	flanking_5UTR	1553850_at	C21orf88	21	0.421158	3.96e-08	0.267994	0.000748
rs11876487	0.069	GATA6	18	flanking_3UTR	207324_s_at	DSC1	18	0.421066	3.99e-08	0.313418	7.16e-05
rs11876487	0.069	GATA6	18	flanking_3UTR	1561287_at	---	13	0.421051	4e-08	0.313418	7.16e-05
rs9833533	0.058	FHIT	3	intron	233076_at	JAKMIP3	10	0.420984	4.02e-08	0.271807	0.000623
rs11136070	0.052	DUSP4	8	flanking_5UTR	202465_at	PCOLCE	7	0.420938	4.03e-08	0.327702	3.15e-05
rs11136070	0.052	DUSP4	8	flanking_5UTR	209756_s_at	MYCN	2	0.420931	4.04e-08	0.327702	3.15e-05
rs17637119	0.069	CADPS	3	intron	213547_at	CAND2	3	0.420767	4.09e-08	-0.295679	0.000188
rs11136070	0.052	DUSP4	8	flanking_5UTR	229565_x_at	TBX3	12	0.420761	4.09e-08	0.327702	3.15e-05
rs17637119	0.069	CADPS	3	intron	231186_at	FLJ43390 /// LOC100128793	14	0.420765	4.09e-08	-0.295679	0.000188
rs11770570	0.055	LHFPL3	7	intron	234172_at	---	7	0.420776	4.09e-08	0.266695	0.000795
rs613359	0.061	LOC132321	4	flanking_3UTR	1565812_at	TRIM36	5	0.420697	4.11e-08	0.312533	7.52e-05
rs9833533	0.058	FHIT	3	intron	222381_at	PDCD6	5	0.420605	4.14e-08	0.271807	0.000623
rs17637119	0.069	CADPS	3	intron	204105_s_at	NRCAM	7	0.420578	4.15e-08	-0.295679	0.000188
rs2144393	0.092	NRG3	10	intron	204530_s_at	TOX	8	0.420597	4.15e-08	0.297341	0.000172
rs613359	0.061	LOC132321	4	flanking_3UTR	219388_at	GRHL2	8	0.420439	4.2e-08	0.312533	7.52e-05
rs9833533	0.058	FHIT	3	intron	1557536_at	WNK2	9	0.420287	4.25e-08	0.271807	0.000623
rs11876487	0.069	GATA6	18	flanking_3UTR	234776_at	DMBX1	1	0.420147	4.3e-08	0.313418	7.16e-05
rs11876487	0.069	GATA6	18	flanking_3UTR	205563_at	KISS1	1	0.42	4.35e-08	0.313418	7.16e-05
rs17637119	0.069	CADPS	3	intron	209469_at	GPM6A	4	0.419908	4.39e-08	-0.295679	0.000188
rs11136070	0.052	DUSP4	8	flanking_5UTR	1560924_at	---	7	0.419875	4.4e-08	0.327702	3.15e-05
rs9512755	0.055	LNX2	13	flanking_5UTR	237262_at	---	18	0.419625	4.49e-08	-0.367592	2.54e-06
rs11136070	0.052	DUSP4	8	flanking_5UTR	1556721_at	FLJ33706	20	0.419486	4.54e-08	0.327702	3.15e-05
rs11136070	0.052	DUSP4	8	flanking_5UTR	224135_at	WDR87	19	0.419491	4.54e-08	0.327702	3.15e-05
rs613359	0.061	LOC132321	4	flanking_3UTR	210500_at	---	20	0.419413	4.57e-08	0.312533	7.52e-05
rs5984367	0.098	TGIF2LX	23	flanking_5UTR	216122_at	---	1	0.419336	4.59e-08	0.267994	0.000748
rs5984367	0.098	TGIF2LX	23	flanking_5UTR	235591_at	SSTR1	14	0.419269	4.62e-08	0.267994	0.000748
rs5984367	0.098	TGIF2LX	23	flanking_5UTR	236740_at	---	---	0.419248	4.63e-08	0.267994	0.000748
rs11136070	0.052	DUSP4	8	flanking_5UTR	229931_at	ZNF775	7	0.41918	4.65e-08	0.327702	3.15e-05
rs5984367	0.098	TGIF2LX	23	flanking_5UTR	217507_at	SLC11A1	2	0.41914	4.67e-08	0.267994	0.000748
rs17637119	0.069	CADPS	3	intron	224348_s_at	---	11	0.419141	4.67e-08	-0.295679	0.000188
rs11876487	0.069	GATA6	18	flanking_3UTR	1566931_at	TFB2M	1	0.419048	4.7e-08	0.313418	7.16e-05
rs11796743	0.061	GSPT2	23	flanking_5UTR	1553755_at	NXNL1	19	0.420147	4.75e-08	0.288162	0.00029
rs11136070	0.052	DUSP4	8	flanking_5UTR	239136_at	hCG_1818231	10	0.418898	4.76e-08	0.327702	3.15e-05
rs8012659	0.052	RAD51L1	14	intron	232176_at	SLITRK6	13	0.41888	4.77e-08	-0.285793	0.000312
rs11136070	0.052	DUSP4	8	flanking_5UTR	220654_at	PPY2	17	0.418841	4.78e-08	0.327702	3.15e-05
rs11063679	0.075	NTF3	12	flanking_5UTR	231177_at	HCFC1	23	0.41883	4.79e-08	0.26513	0.000856
rs5984367	0.098	TGIF2LX	23	flanking_5UTR	1561276_at	DOCK5	8	0.418805	4.8e-08	0.267994	0.000748
rs10096862	0.052	CSMD1	8	intron	1556457_s_at	FLJ39739	1	0.418769	4.81e-08	0.261839	0.000998
rs5984367	0.098	TGIF2LX	23	flanking_5UTR	1556695_a_at	FLJ42709	5	0.418436	4.94e-08	0.267994	0.000748
rs613359	0.061	LOC132321	4	flanking_3UTR	231331_at	---	9	0.41793	5.15e-08	0.312533	7.52e-05
rs11129424	0.14	GADL1	3	intron	232574_at	XYLT1	16	0.418782	5.31e-08	0.300357	0.000154
rs17179053	0.064	PTPRD	9	flanking_5UTR	244891_x_at	---	8	0.417492	5.33e-08	-0.277015	0.000484
rs5984367	0.098	TGIF2LX	23	flanking_5UTR	234136_at	---	2	0.417177	5.47e-08	0.267994	0.000748
rs613359	0.061	LOC132321	4	flanking_3UTR	211307_s_at	FCAR	19	0.41716	5.48e-08	0.312533	7.52e-05
rs9833533	0.058	FHIT	3	intron	1556269_at	MYT1	20	0.417029	5.54e-08	0.271807	0.000623
rs613359	0.061	LOC132321	4	flanking_3UTR	207471_at	---	6	0.416982	5.56e-08	0.312533	7.52e-05
rs9833533	0.058	FHIT	3	intron	200938_s_at	RERE	1	0.416883	5.6e-08	0.271807	0.000623
rs5984367	0.098	TGIF2LX	23	flanking_5UTR	1555313_a_at	MCF2	23	0.416868	5.61e-08	0.267994	0.000748
rs11770570	0.055	LHFPL3	7	intron	208603_s_at	MAPK8IP2	22	0.41684	5.62e-08	0.266695	0.000795
rs5962901	0.067	MID2	23	intron	216830_at	LOC390561 /// LOC730909	15	0.418041	5.63e-08	0.279912	0.000438
rs11770570	0.055	LHFPL3	7	intron	1554809_at	LOC389199	4	0.416728	5.67e-08	0.266695	0.000795
rs5984367	0.098	TGIF2LX	23	flanking_5UTR	237290_at	---	1	0.416638	5.71e-08	0.267994	0.000748
rs2066865	0.384	FGG	4	flanking_3UTR	223164_at	CCM2	7	-0.416317	5.86e-08	-0.289187	0.000263
rs17637119	0.069	CADPS	3	intron	216959_x_at	NRCAM	7	0.416248	5.89e-08	-0.295679	0.000188
rs613359	0.061	LOC132321	4	flanking_3UTR	206349_at	LGI1	10	0.416218	5.91e-08	0.312533	7.52e-05
rs970084	0.081	SNPH	20	flanking_5UTR	222895_s_at	BCL11B	14	0.416176	5.93e-08	-0.327406	3.21e-05
rs12412561	0.069	PCDH15	10	flanking_3UTR	205924_at	RAB3B	1	0.416027	6e-08	-0.320887	4.68e-05
rs7350095	0.049	KCNV1	8	flanking_5UTR	239616_at	REXO2	11	0.415977	6.02e-08	0.265685	0.000834
rs9833533	0.058	FHIT	3	intron	213972_at	FOXD1	5	0.41586	6.08e-08	0.271807	0.000623
rs5984367	0.098	TGIF2LX	23	flanking_5UTR	215361_at	---	8	0.415803	6.11e-08	0.267994	0.000748
rs5984367	0.098	TGIF2LX	23	flanking_5UTR	1557104_at	ZNF397OS	18	0.415472	6.27e-08	0.267994	0.000748
rs10208516	0.052	CTNNA2	2	flanking_3UTR	223454_at	CXCL16	17	0.415378	6.32e-08	0.341527	1.37e-05
rs5984367	0.098	TGIF2LX	23	flanking_5UTR	244432_at	---	1	0.415229	6.4e-08	0.267994	0.000748
rs613359	0.061	LOC132321	4	flanking_3UTR	243232_at	---	1	0.414981	6.52e-08	0.312533	7.52e-05
rs5984367	0.098	TGIF2LX	23	flanking_5UTR	205556_at	MSX2	5	0.414881	6.58e-08	0.267994	0.000748
rs11770570	0.055	LHFPL3	7	intron	231606_at	---	13	0.414865	6.58e-08	0.266695	0.000795
rs11136070	0.052	DUSP4	8	flanking_5UTR	220793_at	SAGE1	23	0.414788	6.62e-08	0.327702	3.15e-05
rs11136070	0.052	DUSP4	8	flanking_5UTR	1565537_at	NKX1-1	4	0.414773	6.63e-08	0.327702	3.15e-05
rs10136833	0.104	ACTN1	14	intron	1557807_a_at	LOC100132987	10	0.414627	6.71e-08	0.273065	0.000587
rs11136070	0.052	DUSP4	8	flanking_5UTR	1560878_at	SYT15	10	0.414464	6.8e-08	0.327702	3.15e-05
rs3797418	0.101	IQGAP2	5	intron	236796_at	BACH2	6	0.414408	6.83e-08	-0.295973	0.000185
rs5984367	0.098	TGIF2LX	23	flanking_5UTR	1558727_at	SERP2	13	0.414389	6.84e-08	0.267994	0.000748
rs5984367	0.098	TGIF2LX	23	flanking_5UTR	241044_x_at	---	2	0.414357	6.86e-08	0.267994	0.000748
rs6897885	0.072	FBXL7	5	intron	243897_at	---	16	0.414334	6.87e-08	-0.309314	8.99e-05
rs9466910	0.064	GCNT2	6	intron	211756_at	PTHLH	12	0.414232	6.93e-08	0.302911	0.000128
rs9466912	0.064	GCNT2	6	intron	211756_at	PTHLH	12	0.414232	6.93e-08	0.302911	0.000128
rs613359	0.061	LOC132321	4	flanking_3UTR	1560391_at	---	17	0.414177	6.96e-08	0.312533	7.52e-05
rs9833533	0.058	FHIT	3	intron	233696_at	---	11	0.414159	6.97e-08	0.271807	0.000623
rs9833533	0.058	FHIT	3	intron	1560878_at	SYT15	10	0.414138	6.98e-08	0.271807	0.000623
rs2579382	0.087	ANKRD44	2	intron	208381_s_at	SGPL1	10	0.41398	7.07e-08	0.284283	0.000337
rs11770570	0.055	LHFPL3	7	intron	1566931_at	TFB2M	1	0.413947	7.08e-08	0.266695	0.000795
rs11136070	0.052	DUSP4	8	flanking_5UTR	206602_s_at	HOXD3	2	0.413926	7.1e-08	0.327702	3.15e-05
rs11136070	0.052	DUSP4	8	flanking_5UTR	1554318_at	LOC541473	7	0.413847	7.14e-08	0.327702	3.15e-05
rs17637119	0.069	CADPS	3	intron	239202_at	---	1	0.413796	7.17e-08	-0.295679	0.000188
rs11793341	0.095	TLE4	9	flanking_3UTR	223648_s_at	FGFRL1	4	0.413764	7.19e-08	-0.306637	0.000104
rs6767155	0.066	TSC22D2	3	intron	244479_at	---	1	0.413752	7.2e-08	0.298511	0.000161
rs243455	0.066	HS6ST2	23	intron	211964_at	COL4A2	13	0.413712	7.22e-08	0.285696	0.000314
rs11136070	0.052	DUSP4	8	flanking_5UTR	1552853_at	FLJ32784	1	0.413671	7.24e-08	0.327702	3.15e-05
rs11770570	0.055	LHFPL3	7	intron	222012_at	LOC90379	19	0.413626	7.27e-08	0.266695	0.000795
rs9833533	0.058	FHIT	3	intron	205777_at	DUSP9	23	0.413555	7.31e-08	0.271807	0.000623
rs10208516	0.052	CTNNA2	2	flanking_3UTR	1565812_at	TRIM36	5	0.413506	7.34e-08	0.341527	1.37e-05
rs5984367	0.098	TGIF2LX	23	flanking_5UTR	1557362_at	PHIP	6	0.413406	7.4e-08	0.267994	0.000748
rs13140529	0.078	AGA	4	flanking_5UTR	1563715_at	---	2	0.413334	7.44e-08	-0.267781	0.000756
rs13140529	0.078	AGA	4	flanking_5UTR	203951_at	CNN1	19	0.413331	7.44e-08	-0.267781	0.000756
rs613359	0.061	LOC132321	4	flanking_3UTR	1552799_at	TSNARE1	8	0.41322	7.51e-08	0.312533	7.52e-05
rs17179053	0.064	PTPRD	9	flanking_5UTR	239097_at	C9orf4	9	0.413196	7.52e-08	-0.277015	0.000484
rs7327377	0.113	SLITRK5	13	flanking_5UTR	214844_s_at	DOK5	20	0.414336	7.57e-08	-0.266165	0.000848
rs5984367	0.098	TGIF2LX	23	flanking_5UTR	1570052_at	MIPOL1	14	0.413104	7.58e-08	0.267994	0.000748
rs5984367	0.098	TGIF2LX	23	flanking_5UTR	1555765_a_at	GNG4	1	0.413031	7.62e-08	0.267994	0.000748
rs11770570	0.055	LHFPL3	7	intron	1565527_x_at	TCP11L2	12	0.413011	7.63e-08	0.266695	0.000795
rs9924623	0.09	IRX5	16	flanking_5UTR	213280_at	GARNL4	17	0.412954	7.67e-08	0.306498	0.000105
rs11136070	0.052	DUSP4	8	flanking_5UTR	1559021_at	---	3	0.412781	7.77e-08	0.327702	3.15e-05
rs11876487	0.069	GATA6	18	flanking_3UTR	1563139_at	---	---	0.412785	7.77e-08	0.313418	7.16e-05
rs613359	0.061	LOC132321	4	flanking_3UTR	234570_at	ZNF71	19	0.412774	7.78e-08	0.312533	7.52e-05
rs3797418	0.101	IQGAP2	5	intron	205934_at	PLCL1	2	0.412617	7.87e-08	-0.295973	0.000185
rs10208516	0.052	CTNNA2	2	flanking_3UTR	206696_at	GPR143	23	0.412591	7.89e-08	0.341527	1.37e-05
rs7982576	0.116	LIG4	13	flanking_3UTR	1568903_at	---	8	0.413677	7.98e-08	-0.262654	0.000999
rs17637119	0.069	CADPS	3	intron	209238_at	STX3	11	0.412412	8e-08	-0.295679	0.000188
rs613359	0.061	LOC132321	4	flanking_3UTR	1566157_x_at	---	9	0.412291	8.08e-08	0.312533	7.52e-05
rs9833533	0.058	FHIT	3	intron	1569256_a_at	FAM43B	1	0.412222	8.13e-08	0.271807	0.000623
rs3797418	0.101	IQGAP2	5	intron	218806_s_at	VAV3	1	0.412198	8.14e-08	-0.295973	0.000185
rs5962901	0.067	MID2	23	intron	1565812_at	TRIM36	5	0.413371	8.17e-08	0.279912	0.000438
rs613359	0.061	LOC132321	4	flanking_3UTR	1559021_at	---	3	0.411976	8.29e-08	0.312533	7.52e-05
rs613359	0.061	LOC132321	4	flanking_3UTR	226279_at	PRSS23	11	0.411944	8.31e-08	0.312533	7.52e-05
rs11136070	0.052	DUSP4	8	flanking_5UTR	59631_at	TXNRD3	3	0.411902	8.33e-08	0.327702	3.15e-05
rs9833533	0.058	FHIT	3	intron	222822_s_at	MMRN2	10	0.411893	8.34e-08	0.271807	0.000623
rs5962901	0.067	MID2	23	intron	226940_at	FAM69B	9	0.413107	8.34e-08	0.279912	0.000438
rs5984367	0.098	TGIF2LX	23	flanking_5UTR	1563166_at	---	1	0.41182	8.39e-08	0.267994	0.000748
rs11063679	0.075	NTF3	12	flanking_5UTR	207066_at	HRC	19	0.411754	8.43e-08	0.26513	0.000856
rs772492	0.173	LOC285513	4	flanking_5UTR	206197_at	NME5	5	0.411746	8.44e-08	-0.264106	0.000898
rs5984367	0.098	TGIF2LX	23	flanking_5UTR	215406_at	---	5	0.411729	8.45e-08	0.267994	0.000748
rs6897885	0.072	FBXL7	5	intron	1554766_s_at	---	8	0.411587	8.54e-08	-0.309314	8.99e-05
rs5984367	0.098	TGIF2LX	23	flanking_5UTR	238390_at	---	2	0.4115	8.6e-08	0.267994	0.000748
rs11136070	0.052	DUSP4	8	flanking_5UTR	1553424_at	C12orf40	12	0.41149	8.61e-08	0.327702	3.15e-05
rs11136070	0.052	DUSP4	8	flanking_5UTR	242071_x_at	ITGA8	10	0.411477	8.62e-08	0.327702	3.15e-05
rs613359	0.061	LOC132321	4	flanking_3UTR	1557981_at	RPS9	19	0.411449	8.64e-08	0.312533	7.52e-05
rs613359	0.061	LOC132321	4	flanking_3UTR	1556796_at	---	3	0.411295	8.74e-08	0.312533	7.52e-05
rs2595500	0.101	ZNF215	11	intron	202917_s_at	S100A8	1	0.411307	8.74e-08	-0.36707	2.63e-06
rs5984367	0.098	TGIF2LX	23	flanking_5UTR	237194_at	---	4	0.411154	8.84e-08	0.267994	0.000748
rs17179053	0.064	PTPRD	9	flanking_5UTR	205814_at	GRM3	7	0.411042	8.92e-08	-0.277015	0.000484
rs6491526	0.075	CLYBL	13	intron	237111_at	FLJ44450	2	0.411032	8.93e-08	0.277032	0.000484
rs11770570	0.055	LHFPL3	7	intron	230459_s_at	SHB	9	0.410889	9.03e-08	0.266695	0.000795
rs3797418	0.101	IQGAP2	5	intron	203726_s_at	LAMA3	18	0.410831	9.07e-08	-0.295973	0.000185
rs5962901	0.067	MID2	23	intron	1552860_at	TCEB3C /// TCEB3CL /// TCEB3CL2	18	0.412007	9.1e-08	0.279912	0.000438
rs11770570	0.055	LHFPL3	7	intron	235769_at	---	19	0.410759	9.12e-08	0.266695	0.000795
rs613359	0.061	LOC132321	4	flanking_3UTR	244690_at	---	1	0.410713	9.16e-08	0.312533	7.52e-05
rs9833533	0.058	FHIT	3	intron	205199_at	CA9	9	0.410679	9.18e-08	0.271807	0.000623
rs5984367	0.098	TGIF2LX	23	flanking_5UTR	205916_at	S100A7	1	0.410635	9.21e-08	0.267994	0.000748
rs5984367	0.098	TGIF2LX	23	flanking_5UTR	1559206_at	PSEN1	14	0.410606	9.23e-08	0.267994	0.000748
rs17637119	0.069	CADPS	3	intron	218076_s_at	ARHGAP17	16	0.410525	9.29e-08	-0.295679	0.000188
rs6897885	0.072	FBXL7	5	intron	1567623_at	ABLIM2	4	0.410455	9.34e-08	-0.309314	8.99e-05
rs11136070	0.052	DUSP4	8	flanking_5UTR	216122_at	---	1	0.410314	9.45e-08	0.327702	3.15e-05
rs5984367	0.098	TGIF2LX	23	flanking_5UTR	1563000_at	---	12	0.4103	9.46e-08	0.267994	0.000748
rs10208516	0.052	CTNNA2	2	flanking_3UTR	237111_at	FLJ44450	2	0.410236	9.51e-08	0.341527	1.37e-05
rs11136070	0.052	DUSP4	8	flanking_5UTR	1557921_s_at	---	14	0.410223	9.52e-08	0.327702	3.15e-05
rs5984367	0.098	TGIF2LX	23	flanking_5UTR	1560900_a_at	---	1	0.41022	9.52e-08	0.267994	0.000748
rs613359	0.061	LOC132321	4	flanking_3UTR	240669_at	---	17	0.410177	9.55e-08	0.312533	7.52e-05
rs11876487	0.069	GATA6	18	flanking_3UTR	244836_at	---	6	0.410149	9.57e-08	0.313418	7.16e-05
rs13436452	0.09	ZNF608	5	flanking_3UTR	242409_at	---	14	0.411268	9.64e-08	0.293826	0.000217
rs549467	0.069	RAP1GDS1	4	flanking_5UTR	244602_at	---	12	0.410035	9.66e-08	0.263071	0.000943
rs9833533	0.058	FHIT	3	intron	203691_at	PI3	20	0.409941	9.73e-08	0.271807	0.000623
rs10208516	0.052	CTNNA2	2	flanking_3UTR	214018_at	GRIP1	12	0.409941	9.73e-08	0.341527	1.37e-05
rs9833533	0.058	FHIT	3	intron	1553234_at	ADAMTS18	16	0.409918	9.75e-08	0.271807	0.000623
rs613359	0.061	LOC132321	4	flanking_3UTR	1560642_at	---	1	0.409775	9.86e-08	0.312533	7.52e-05
rs9833533	0.058	FHIT	3	intron	1565527_x_at	TCP11L2	12	0.409727	9.89e-08	0.271807	0.000623
rs11136070	0.052	DUSP4	8	flanking_5UTR	220218_at	C9orf68	9	0.409602	9.99e-08	0.327702	3.15e-05
rs11136070	0.052	DUSP4	8	flanking_5UTR	1554809_at	LOC389199	4	0.409499	1.01e-07	0.327702	3.15e-05
rs613359	0.061	LOC132321	4	flanking_3UTR	230915_at	DHRS7C	17	0.409404	1.01e-07	0.312533	7.52e-05
rs10208516	0.052	CTNNA2	2	flanking_3UTR	205088_at	MAMLD1	23	0.409363	1.02e-07	0.341527	1.37e-05
rs9918379	0.087	MARCKS	6	flanking_5UTR	210246_s_at	ABCC8	11	0.409288	1.02e-07	0.311641	7.91e-05
rs3797418	0.101	IQGAP2	5	intron	202877_s_at	CD93	20	0.409262	1.03e-07	-0.295973	0.000185
rs5962901	0.067	MID2	23	intron	217569_x_at	---	4	0.410391	1.03e-07	0.279912	0.000438
rs9833533	0.058	FHIT	3	intron	1553943_at	NS3BP	11	0.40906	1.04e-07	0.271807	0.000623
rs613359	0.061	LOC132321	4	flanking_3UTR	207935_s_at	KRT13	17	0.409126	1.04e-07	0.312533	7.52e-05
rs12128558	0.055	NPHP4	1	flanking_3UTR	1553574_at	IFNE1	9	0.40897	1.05e-07	0.316572	5.99e-05
rs11876487	0.069	GATA6	18	flanking_3UTR	243900_at	WDR38	9	0.409024	1.05e-07	0.313418	7.16e-05
rs5984367	0.098	TGIF2LX	23	flanking_5UTR	1552359_at	C8orf45	8	0.408832	1.06e-07	0.267994	0.000748
rs5984367	0.098	TGIF2LX	23	flanking_5UTR	1560464_at	---	17	0.408839	1.06e-07	0.267994	0.000748
rs9833533	0.058	FHIT	3	intron	225241_at	CCDC80	3	0.408869	1.06e-07	0.271807	0.000623
rs9512755	0.055	LNX2	13	flanking_5UTR	217414_x_at	HBA1 /// HBA2	16	0.408574	1.08e-07	-0.367592	2.54e-06
rs5984367	0.098	TGIF2LX	23	flanking_5UTR	242348_at	FAM19A4	3	0.408622	1.08e-07	0.267994	0.000748
rs11770570	0.055	LHFPL3	7	intron	1553424_at	C12orf40	12	0.408352	1.1e-07	0.266695	0.000795
rs11876487	0.069	GATA6	18	flanking_3UTR	59631_at	TXNRD3	3	0.408401	1.1e-07	0.313418	7.16e-05
rs613359	0.061	LOC132321	4	flanking_3UTR	1555804_a_at	YSK4	2	0.408265	1.11e-07	0.312533	7.52e-05
rs9833533	0.058	FHIT	3	intron	1562632_at	LOC285191	2	0.40827	1.11e-07	0.271807	0.000623
rs10208516	0.052	CTNNA2	2	flanking_3UTR	215990_s_at	BCL6	3	0.408203	1.11e-07	0.341527	1.37e-05
rs5984367	0.098	TGIF2LX	23	flanking_5UTR	1562541_at	LOC285928	7	0.408109	1.12e-07	0.267994	0.000748
rs5984367	0.098	TGIF2LX	23	flanking_5UTR	236028_at	IBSP	4	0.408166	1.12e-07	0.267994	0.000748
rs5984367	0.098	TGIF2LX	23	flanking_5UTR	237496_at	---	10	0.407938	1.14e-07	0.267994	0.000748
rs5984367	0.098	TGIF2LX	23	flanking_5UTR	220523_at	EFHC2	23	0.407807	1.15e-07	0.267994	0.000748
rs9833533	0.058	FHIT	3	intron	40093_at	BCAM	19	0.407665	1.16e-07	0.271807	0.000623
rs9918379	0.087	MARCKS	6	flanking_5UTR	203413_at	NELL2	12	0.407547	1.17e-07	0.311641	7.91e-05
rs11876487	0.069	GATA6	18	flanking_3UTR	210500_at	---	20	0.407616	1.17e-07	0.313418	7.16e-05
rs11770570	0.055	LHFPL3	7	intron	221404_at	IL1F6	2	0.407618	1.17e-07	0.266695	0.000795
rs7327377	0.113	SLITRK5	13	flanking_5UTR	241771_at	RIMBP2	12	0.408753	1.17e-07	-0.266165	0.000848
rs11136070	0.052	DUSP4	8	flanking_5UTR	1561953_at	---	13	0.407347	1.19e-07	0.327702	3.15e-05
rs12412561	0.069	PCDH15	10	flanking_3UTR	205925_s_at	RAB3B	1	0.407391	1.19e-07	-0.320887	4.68e-05
rs11625757	0.104	FLJ25773	14	flanking_5UTR	236635_at	ZNF667	19	0.407327	1.19e-07	0.286528	0.000301
rs11770570	0.055	LHFPL3	7	intron	244522_at	SYVN1	11	0.407403	1.19e-07	0.266695	0.000795
rs10208516	0.052	CTNNA2	2	flanking_3UTR	1559021_at	---	3	0.407256	1.2e-07	0.341527	1.37e-05
rs17637119	0.069	CADPS	3	intron	1559101_at	FYN	6	0.407221	1.2e-07	-0.295679	0.000188
rs9833533	0.058	FHIT	3	intron	234927_s_at	MAGIX	23	0.407255	1.2e-07	0.271807	0.000623
rs9833533	0.058	FHIT	3	intron	221074_at	NCR2	6	0.407105	1.21e-07	0.271807	0.000623
rs11136070	0.052	DUSP4	8	flanking_5UTR	202488_s_at	FXYD3	19	0.407051	1.22e-07	0.327702	3.15e-05
rs3797418	0.101	IQGAP2	5	intron	204880_at	MGMT	10	-0.407039	1.22e-07	-0.295973	0.000185
rs9833533	0.058	FHIT	3	intron	216808_at	---	13	0.407046	1.22e-07	0.271807	0.000623
rs9833533	0.058	FHIT	3	intron	1558238_at	TNRC18	7	0.406896	1.23e-07	0.271807	0.000623
rs3797418	0.101	IQGAP2	5	intron	227336_at	DTX1	12	0.406992	1.23e-07	-0.295973	0.000185
rs13140529	0.078	AGA	4	flanking_5UTR	1567623_at	ABLIM2	4	0.406864	1.24e-07	-0.267781	0.000756
rs5984367	0.098	TGIF2LX	23	flanking_5UTR	237094_at	FAM19A5	22	0.406708	1.25e-07	0.267994	0.000748
rs9924623	0.09	IRX5	16	flanking_5UTR	1560797_s_at	---	23	0.406604	1.26e-07	0.306498	0.000105
rs5962901	0.067	MID2	23	intron	213417_at	TBX2	17	0.407879	1.26e-07	0.279912	0.000438
rs613359	0.061	LOC132321	4	flanking_3UTR	224371_at	ADAMTSL1	9	0.406662	1.26e-07	0.312533	7.52e-05
rs5984367	0.098	TGIF2LX	23	flanking_5UTR	231489_x_at	---	2	0.406652	1.26e-07	0.267994	0.000748
rs613359	0.061	LOC132321	4	flanking_3UTR	1569002_x_at	BMP1	8	0.406547	1.27e-07	0.312533	7.52e-05
rs11136070	0.052	DUSP4	8	flanking_5UTR	1564749_at	---	5	0.406469	1.28e-07	0.327702	3.15e-05
rs11876487	0.069	GATA6	18	flanking_3UTR	205947_s_at	VIPR2	7	0.406386	1.28e-07	0.313418	7.16e-05
rs1827704	0.09	SEMA6A	5	flanking_5UTR	234638_at	---	22	0.415118	1.28e-07	0.275432	0.000704
rs5984367	0.098	TGIF2LX	23	flanking_5UTR	1557277_a_at	---	6	0.406307	1.29e-07	0.267994	0.000748
rs11136070	0.052	DUSP4	8	flanking_5UTR	1561276_at	DOCK5	8	0.406343	1.29e-07	0.327702	3.15e-05
rs5984367	0.098	TGIF2LX	23	flanking_5UTR	241311_at	---	8	0.405988	1.32e-07	0.267994	0.000748
rs11136070	0.052	DUSP4	8	flanking_5UTR	241316_at	---	16	0.406067	1.32e-07	0.327702	3.15e-05
rs9833533	0.058	FHIT	3	intron	234172_at	---	7	0.405831	1.34e-07	0.271807	0.000623
rs5962901	0.067	MID2	23	intron	203757_s_at	CEACAM6	19	0.406946	1.35e-07	0.279912	0.000438
rs11136070	0.052	DUSP4	8	flanking_5UTR	210000_s_at	SOCS1	16	0.405755	1.35e-07	0.327702	3.15e-05
rs5984367	0.098	TGIF2LX	23	flanking_5UTR	234779_at	---	18	0.40579	1.35e-07	0.267994	0.000748
rs613359	0.061	LOC132321	4	flanking_3UTR	1553234_at	ADAMTS18	16	0.40564	1.36e-07	0.312533	7.52e-05
rs5984367	0.098	TGIF2LX	23	flanking_5UTR	1563425_at	---	13	0.405602	1.37e-07	0.267994	0.000748
rs11770570	0.055	LHFPL3	7	intron	213640_s_at	LOX	5	0.405529	1.37e-07	0.266695	0.000795
rs3797418	0.101	IQGAP2	5	intron	225790_at	MSRB3	12	0.405536	1.37e-07	-0.295973	0.000185
rs11876487	0.069	GATA6	18	flanking_3UTR	1554714_at	RELL1	4	0.405476	1.38e-07	0.313418	7.16e-05
rs5984367	0.098	TGIF2LX	23	flanking_5UTR	1554965_at	FILIP1L	3	0.405406	1.39e-07	0.267994	0.000748
rs11017438	0.231	TCERG1L	10	flanking_3UTR	219607_s_at	MS4A4A	11	0.405363	1.39e-07	-0.268317	0.000737
rs13021402	0.098	ADAM23	2	flanking_5UTR	206805_at	SEMA3A	7	0.40519	1.41e-07	-0.265186	0.000854
rs11876487	0.069	GATA6	18	flanking_3UTR	1564209_at	LOC282980	10	0.405026	1.43e-07	0.313418	7.16e-05
rs888468	0.182	FGF6	12	flanking_3UTR	211572_s_at	SLC23A2	20	0.405009	1.43e-07	-0.340584	1.45e-05
rs12436420	0.064	FLRT2	14	flanking_5UTR	224997_x_at	H19	11	0.404971	1.43e-07	-0.266012	0.000821
rs2888423	0.064	FLRT2	14	flanking_5UTR	224997_x_at	H19	11	0.404971	1.43e-07	-0.266012	0.000821
rs7612441	0.145	LRIG1	3	flanking_5UTR	231313_at	FLJ27354	1	0.405019	1.43e-07	-0.297702	0.000169
rs11876487	0.069	GATA6	18	flanking_3UTR	1556823_s_at	---	19	0.404854	1.45e-07	0.313418	7.16e-05
rs11136070	0.052	DUSP4	8	flanking_5UTR	1558385_at	---	2	0.40484	1.45e-07	0.327702	3.15e-05
rs11136070	0.052	DUSP4	8	flanking_5UTR	1569979_at	HKR1	19	0.404785	1.45e-07	0.327702	3.15e-05
rs9833533	0.058	FHIT	3	intron	229922_at	GPRIN1	5	0.404812	1.45e-07	0.271807	0.000623
rs11876487	0.069	GATA6	18	flanking_3UTR	243778_at	---	1	0.404868	1.45e-07	0.313418	7.16e-05
rs613359	0.061	LOC132321	4	flanking_3UTR	207302_at	SGCG	13	0.404744	1.46e-07	0.312533	7.52e-05
rs549467	0.069	RAP1GDS1	4	flanking_5UTR	233059_at	---	2	0.404751	1.46e-07	0.263071	0.000943
rs11136070	0.052	DUSP4	8	flanking_5UTR	1562016_at	---	16	0.404608	1.47e-07	0.327702	3.15e-05
rs613359	0.061	LOC132321	4	flanking_3UTR	1563297_s_at	---	15	0.404563	1.48e-07	0.312533	7.52e-05
rs10208516	0.052	CTNNA2	2	flanking_3UTR	1565527_x_at	TCP11L2	12	0.40457	1.48e-07	0.341527	1.37e-05
rs7350095	0.049	KCNV1	8	flanking_5UTR	1565934_at	LOC91431	4	0.404516	1.48e-07	0.265685	0.000834
rs17810074	0.198	DENND4A	15	coding	202815_s_at	HEXIM1	17	-0.409431	1.48e-07	0.275738	0.000611
rs5984367	0.098	TGIF2LX	23	flanking_5UTR	231885_at	KIAA1702 /// ZNF451	6	0.404478	1.49e-07	0.267994	0.000748
rs9833533	0.058	FHIT	3	intron	233695_s_at	CECR2	22	0.404493	1.49e-07	0.271807	0.000623
rs11136070	0.052	DUSP4	8	flanking_5UTR	1569002_x_at	BMP1	8	0.404375	1.5e-07	0.327702	3.15e-05
rs4730767	0.061	ST7OT4	7	flanking_3UTR	244469_at	---	12	0.404365	1.5e-07	0.265578	0.000838
rs2400621	0.052	PPP2R3A	3	flanking_5UTR	214657_s_at	TncRNA	11	0.404111	1.53e-07	-0.263747	0.000913
rs17637119	0.069	CADPS	3	intron	203726_s_at	LAMA3	18	0.404074	1.54e-07	-0.295679	0.000188
rs613359	0.061	LOC132321	4	flanking_3UTR	228576_s_at	MXRA8	1	0.40401	1.54e-07	0.312533	7.52e-05
rs970084	0.081	SNPH	20	flanking_5UTR	237449_at	SP8	7	0.404064	1.54e-07	-0.327406	3.21e-05
rs10208516	0.052	CTNNA2	2	flanking_3UTR	207302_at	SGCG	13	0.403798	1.57e-07	0.341527	1.37e-05
rs11770570	0.055	LHFPL3	7	intron	224135_at	WDR87	19	0.403778	1.57e-07	0.266695	0.000795
rs1357643	0.09	ARL6IP6	2	flanking_3UTR	1557685_at	C4orf38	8	0.403737	1.58e-07	-0.332509	2.37e-05
rs5984367	0.098	TGIF2LX	23	flanking_5UTR	1558336_at	LOC100130268	12	0.403709	1.58e-07	0.267994	0.000748
rs11136070	0.052	DUSP4	8	flanking_5UTR	226940_at	FAM69B	9	0.403673	1.58e-07	0.327702	3.15e-05
rs11770570	0.055	LHFPL3	7	intron	1563325_at	---	---	0.403646	1.59e-07	0.266695	0.000795
rs9833533	0.058	FHIT	3	intron	232567_at	ARHGAP8	22	0.403606	1.59e-07	0.271807	0.000623
rs5984367	0.098	TGIF2LX	23	flanking_5UTR	1566930_at	TFB2M	1	0.403424	1.62e-07	0.267994	0.000748
rs613359	0.061	LOC132321	4	flanking_3UTR	215527_at	KHDRBS2	6	0.40338	1.62e-07	0.312533	7.52e-05
rs13021402	0.098	ADAM23	2	flanking_5UTR	222857_s_at	KCNMB4	12	0.403407	1.62e-07	-0.265186	0.000854
rs613359	0.061	LOC132321	4	flanking_3UTR	217569_x_at	---	4	0.403319	1.63e-07	0.312533	7.52e-05
rs613359	0.061	LOC132321	4	flanking_3UTR	1553257_at	GAL3ST3	11	0.403191	1.64e-07	0.312533	7.52e-05
rs5984367	0.098	TGIF2LX	23	flanking_5UTR	242460_at	---	10	0.403175	1.65e-07	0.267994	0.000748
rs11063679	0.075	NTF3	12	flanking_5UTR	1553303_at	C16orf46	16	0.40311	1.66e-07	0.26513	0.000856
rs16959655	0.087	GNA13	17	flanking_5UTR	228783_at	BVES	6	0.403064	1.66e-07	0.273359	0.000578
rs9833533	0.058	FHIT	3	intron	235769_at	---	19	0.403035	1.66e-07	0.271807	0.000623
rs5984367	0.098	TGIF2LX	23	flanking_5UTR	1557012_a_at	---	---	0.402973	1.67e-07	0.267994	0.000748
rs11876487	0.069	GATA6	18	flanking_3UTR	215953_at	DKFZP564C196	1	0.402902	1.68e-07	0.313418	7.16e-05
rs17074413	0.124	STK10	5	flanking_5UTR	207138_at	PHF2	9	0.402679	1.71e-07	0.285973	0.00031
rs9833533	0.058	FHIT	3	intron	208495_at	TLX3	5	0.402701	1.71e-07	0.271807	0.000623
rs613359	0.061	LOC132321	4	flanking_3UTR	1557024_at	---	16	0.402634	1.72e-07	0.312533	7.52e-05
rs17183491	0.263	WDR72	15	flanking_5UTR	1557286_at	---	5	0.404997	1.72e-07	0.279884	0.000459
rs11609969	0.061	RPH3A	12	intron	223850_at	---	16	0.402639	1.72e-07	0.306359	0.000106
rs2144834	0.15	SERPINA6	14	intron	205479_s_at	PLAU	10	-0.402425	1.74e-07	0.298525	0.000161
rs11770570	0.055	LHFPL3	7	intron	228896_at	---	3	0.402416	1.75e-07	0.266695	0.000795
rs1408077	0.195	CR1	1	intron	1567320_at	LOC57802	---	0.403491	1.76e-07	0.282543	0.000385
rs11136070	0.052	DUSP4	8	flanking_5UTR	219106_s_at	KBTBD10	2	0.402345	1.76e-07	0.327702	3.15e-05
rs5984367	0.098	TGIF2LX	23	flanking_5UTR	215990_s_at	BCL6	3	0.402258	1.77e-07	0.267994	0.000748
rs13021402	0.098	ADAM23	2	flanking_5UTR	231513_at	---	17	0.402213	1.77e-07	-0.265186	0.000854
rs613359	0.061	LOC132321	4	flanking_3UTR	1554782_at	C2orf19	2	0.402176	1.78e-07	0.312533	7.52e-05
rs5962901	0.067	MID2	23	intron	214018_at	GRIP1	12	0.403391	1.78e-07	0.279912	0.000438
rs10136833	0.104	ACTN1	14	intron	232719_at	BRUNOL4	18	0.402159	1.78e-07	0.273065	0.000587
rs9833533	0.058	FHIT	3	intron	229565_x_at	TBX3	12	0.402124	1.79e-07	0.271807	0.000623
rs11770570	0.055	LHFPL3	7	intron	229931_at	ZNF775	7	0.402058	1.79e-07	0.266695	0.000795
rs1827704	0.09	SEMA6A	5	flanking_5UTR	1555490_s_at	PDZD3	11	0.410584	1.8e-07	0.275432	0.000704
rs9833533	0.058	FHIT	3	intron	1565537_at	NKX1-1	4	0.402001	1.8e-07	0.271807	0.000623
rs6897885	0.072	FBXL7	5	intron	222943_at	GBA3	4	0.401987	1.8e-07	-0.309314	8.99e-05
rs5962901	0.067	MID2	23	intron	211307_s_at	FCAR	19	0.40312	1.81e-07	0.279912	0.000438
rs9833533	0.058	FHIT	3	intron	234722_x_at	OBP2B	9	0.401939	1.81e-07	0.271807	0.000623
rs17742788	0.059	TUBGCP5	15	intron	218410_s_at	LOC283871	16	0.406682	1.82e-07	-0.282093	0.00045
rs11136070	0.052	DUSP4	8	flanking_5UTR	243202_at	---	1	0.401857	1.82e-07	0.327702	3.15e-05
rs2020902	0.113	CASP9	1	intron	1559322_at	LOC727916	6	0.401812	1.83e-07	-0.274807	0.000539
rs7726945	0.09	FBN2	5	flanking_5UTR	244444_at	PKD1L2	16	0.402881	1.85e-07	-0.277446	0.000495
rs9833533	0.058	FHIT	3	intron	203443_at	EML3	11	0.401382	1.89e-07	0.271807	0.000623
rs5962901	0.067	MID2	23	intron	244718_at	LOC339483	1	0.402605	1.89e-07	0.279912	0.000438
rs913581	0.156	JMJD2C	9	intron	219738_s_at	PCDH9	13	0.401279	1.9e-07	0.266956	0.000786
rs11666947	0.06	ZNF626	19	flanking_3UTR	231186_at	FLJ43390 /// LOC100128793	14	0.40732	1.91e-07	-0.306079	0.000139
rs11136070	0.052	DUSP4	8	flanking_5UTR	40093_at	BCAM	19	0.40118	1.92e-07	0.327702	3.15e-05
rs9466910	0.064	GCNT2	6	intron	240861_at	---	4	0.401104	1.93e-07	0.302911	0.000128
rs9466912	0.064	GCNT2	6	intron	240861_at	---	4	0.401104	1.93e-07	0.302911	0.000128
rs11136070	0.052	DUSP4	8	flanking_5UTR	1560713_a_at	ELFN2	22	0.401026	1.94e-07	0.327702	3.15e-05
rs11770570	0.055	LHFPL3	7	intron	216291_at	ZNF440	19	0.401004	1.94e-07	0.266695	0.000795
rs11136070	0.052	DUSP4	8	flanking_5UTR	234927_s_at	MAGIX	23	0.401037	1.94e-07	0.327702	3.15e-05
rs613359	0.061	LOC132321	4	flanking_3UTR	230666_at	tcag7.1238	7	0.400977	1.95e-07	0.312533	7.52e-05
rs613359	0.061	LOC132321	4	flanking_3UTR	239136_at	hCG_1818231	10	0.400954	1.95e-07	0.312533	7.52e-05
rs17179053	0.064	PTPRD	9	flanking_5UTR	219712_s_at	SHPK /// TRPV1	17	0.400897	1.96e-07	-0.277015	0.000484
rs761590	0.058	SLC22A16	6	intron	241395_at	NIT1	1	0.400893	1.96e-07	0.267372	0.00077
rs12128558	0.055	NPHP4	1	flanking_3UTR	243970_at	LOC100130642	2	0.400901	1.96e-07	0.316572	5.99e-05
rs11136070	0.052	DUSP4	8	flanking_5UTR	234751_s_at	NLGN3	23	0.400853	1.97e-07	0.327702	3.15e-05
rs9833533	0.058	FHIT	3	intron	215953_at	DKFZP564C196	1	0.400717	1.99e-07	0.271807	0.000623
rs9918379	0.087	MARCKS	6	flanking_5UTR	1557575_at	STBD1	4	0.400655	2e-07	0.311641	7.91e-05
rs5962901	0.067	MID2	23	intron	224371_at	ADAMTSL1	9	0.40183	2e-07	0.279912	0.000438
rs2400621	0.052	PPP2R3A	3	flanking_5UTR	1553871_at	C19orf34	19	0.400583	2.01e-07	-0.263747	0.000913
rs5984367	0.098	TGIF2LX	23	flanking_5UTR	234209_at	---	2	0.400584	2.01e-07	0.267994	0.000748
rs613359	0.061	LOC132321	4	flanking_3UTR	1564749_at	---	5	0.400435	2.03e-07	0.312533	7.52e-05
rs11136070	0.052	DUSP4	8	flanking_5UTR	207444_at	SLC22A13	3	0.400452	2.03e-07	0.327702	3.15e-05
rs11136070	0.052	DUSP4	8	flanking_5UTR	208266_at	C8orf17	8	0.400293	2.05e-07	0.327702	3.15e-05
rs9512755	0.055	LNX2	13	flanking_5UTR	227449_at	EPHA4	2	0.40002	2.1e-07	-0.367592	2.54e-06
rs11136070	0.052	DUSP4	8	flanking_5UTR	1564242_at	---	21	0.399892	2.12e-07	0.327702	3.15e-05
rs613359	0.061	LOC132321	4	flanking_3UTR	222092_at	PTPN21	14	0.399854	2.12e-07	0.312533	7.52e-05
rs11770570	0.055	LHFPL3	7	intron	230666_at	tcag7.1238	7	0.399888	2.12e-07	0.266695	0.000795
rs5984367	0.098	TGIF2LX	23	flanking_5UTR	1561679_at	---	1	0.399836	2.13e-07	0.267994	0.000748
rs11136070	0.052	DUSP4	8	flanking_5UTR	241776_at	---	4	0.399817	2.13e-07	0.327702	3.15e-05
rs11136070	0.052	DUSP4	8	flanking_5UTR	220627_at	CST8	20	0.399731	2.14e-07	0.327702	3.15e-05
rs11136070	0.052	DUSP4	8	flanking_5UTR	240462_at	---	13	0.399726	2.14e-07	0.327702	3.15e-05
rs5984367	0.098	TGIF2LX	23	flanking_5UTR	1556884_a_at	---	13	0.399561	2.17e-07	0.267994	0.000748
rs10208516	0.052	CTNNA2	2	flanking_3UTR	1565537_at	NKX1-1	4	0.399559	2.17e-07	0.341527	1.37e-05
rs4730550	0.064	IFRD1	7	intron	218229_s_at	POGK	1	-0.4007	2.18e-07	0.265549	0.000873
rs11770570	0.055	LHFPL3	7	intron	220391_at	ZBTB3	11	-0.399508	2.18e-07	0.266695	0.000795
rs6074381	0.118	SNPH	20	intron	243362_s_at	LOC641518	4	0.403113	2.18e-07	-0.301064	0.000164
rs11136070	0.052	DUSP4	8	flanking_5UTR	240955_at	PANX3	11	0.399445	2.19e-07	0.327702	3.15e-05
rs11136070	0.052	DUSP4	8	flanking_5UTR	1557693_at	---	9	0.399373	2.2e-07	0.327702	3.15e-05
rs5984367	0.098	TGIF2LX	23	flanking_5UTR	1557921_s_at	---	14	0.399112	2.25e-07	0.267994	0.000748
rs549467	0.069	RAP1GDS1	4	flanking_5UTR	226145_s_at	FRAS1	4	0.399112	2.25e-07	0.263071	0.000943
rs11136070	0.052	DUSP4	8	flanking_5UTR	232657_at	---	9	0.399086	2.25e-07	0.327702	3.15e-05
rs970084	0.081	SNPH	20	flanking_5UTR	203706_s_at	FZD7	2	0.39906	2.26e-07	-0.327406	3.21e-05
rs11876487	0.069	GATA6	18	flanking_3UTR	207166_at	GNGT1	7	0.398979	2.27e-07	0.313418	7.16e-05
rs1357643	0.09	ARL6IP6	2	flanking_3UTR	244578_at	LCP2	5	0.398967	2.27e-07	-0.332509	2.37e-05
rs11136070	0.052	DUSP4	8	flanking_5UTR	1554763_at	UBE2DNL	23	0.398825	2.3e-07	0.327702	3.15e-05
rs11770570	0.055	LHFPL3	7	intron	241173_at	---	4	0.398794	2.3e-07	0.266695	0.000795
rs549467	0.069	RAP1GDS1	4	flanking_5UTR	227297_at	ITGA9	3	0.398762	2.31e-07	0.263071	0.000943
rs11136070	0.052	DUSP4	8	flanking_5UTR	1570171_at	---	3	0.398698	2.32e-07	0.327702	3.15e-05
rs17637119	0.069	CADPS	3	intron	232891_at	SIRPD	20	0.398674	2.32e-07	-0.295679	0.000188
rs5962901	0.067	MID2	23	intron	235769_at	---	19	0.399825	2.33e-07	0.279912	0.000438
rs613359	0.061	LOC132321	4	flanking_3UTR	237290_at	---	1	0.398604	2.33e-07	0.312533	7.52e-05
rs11876487	0.069	GATA6	18	flanking_3UTR	213640_s_at	LOX	5	0.398574	2.34e-07	0.313418	7.16e-05
rs5984367	0.098	TGIF2LX	23	flanking_5UTR	1561519_at	---	3	0.398492	2.35e-07	0.267994	0.000748
rs4703855	0.308	PTCD2	5	flanking_3UTR	231349_at	GPR150	5	0.399669	2.36e-07	0.298069	0.000174
rs6491526	0.075	CLYBL	13	intron	217417_at	MYO5A	14	0.398391	2.37e-07	0.277032	0.000484
rs9833533	0.058	FHIT	3	intron	216830_at	LOC390561 /// LOC730909	15	0.398328	2.38e-07	0.271807	0.000623
rs3797418	0.101	IQGAP2	5	intron	218651_s_at	LARP6	15	0.398279	2.39e-07	-0.295973	0.000185
rs5984367	0.098	TGIF2LX	23	flanking_5UTR	237937_x_at	---	---	0.398275	2.39e-07	0.267994	0.000748
rs17637119	0.069	CADPS	3	intron	209684_at	RIN2	20	0.398225	2.4e-07	-0.295679	0.000188
rs12436420	0.064	FLRT2	14	flanking_5UTR	215335_at	---	19	0.398207	2.41e-07	-0.266012	0.000821
rs2888423	0.064	FLRT2	14	flanking_5UTR	215335_at	---	19	0.398207	2.41e-07	-0.266012	0.000821
rs5984367	0.098	TGIF2LX	23	flanking_5UTR	220860_at	PURG	8	0.39819	2.41e-07	0.267994	0.000748
rs9833533	0.058	FHIT	3	intron	231604_at	---	15	0.398064	2.43e-07	0.271807	0.000623
rs613359	0.061	LOC132321	4	flanking_3UTR	244718_at	LOC339483	1	0.398052	2.43e-07	0.312533	7.52e-05
rs10096862	0.052	CSMD1	8	intron	239806_at	---	2	0.398018	2.44e-07	0.261839	0.000998
rs9833533	0.058	FHIT	3	intron	1560642_at	---	1	0.397891	2.46e-07	0.271807	0.000623
rs6491526	0.075	CLYBL	13	intron	214018_at	GRIP1	12	0.397936	2.46e-07	0.277032	0.000484
rs11876487	0.069	GATA6	18	flanking_3UTR	1556447_at	LOC285370	3	0.397825	2.48e-07	0.313418	7.16e-05
rs5984367	0.098	TGIF2LX	23	flanking_5UTR	1561467_at	---	3	0.397733	2.49e-07	0.267994	0.000748
rs5984367	0.098	TGIF2LX	23	flanking_5UTR	235118_at	---	3	0.397701	2.5e-07	0.267994	0.000748
rs11770570	0.055	LHFPL3	7	intron	234722_x_at	OBP2B	9	0.397658	2.51e-07	0.266695	0.000795
rs613359	0.061	LOC132321	4	flanking_3UTR	235820_at	LOC100130219	12	0.397611	2.52e-07	0.312533	7.52e-05
rs11136070	0.052	DUSP4	8	flanking_5UTR	1559702_at	---	16	0.397474	2.54e-07	0.327702	3.15e-05
rs6491526	0.075	CLYBL	13	intron	234751_s_at	NLGN3	23	0.397445	2.55e-07	0.277032	0.000484
rs1548576	0.214	HDAC9	7	flanking_3UTR	232416_at	BRUNOL5	19	-0.397412	2.56e-07	-0.277547	0.000472
rs11794023	0.101	SYK	9	flanking_3UTR	1563513_at	SYTL4	23	0.397353	2.57e-07	0.272301	0.000609
rs12128558	0.055	NPHP4	1	flanking_3UTR	1567244_at	OR5J2	11	0.397347	2.57e-07	0.316572	5.99e-05
rs11136070	0.052	DUSP4	8	flanking_5UTR	1569579_at	---	12	0.397268	2.58e-07	0.327702	3.15e-05
rs9833533	0.058	FHIT	3	intron	240999_at	LOC401351	7	0.397298	2.58e-07	0.271807	0.000623
rs9466910	0.064	GCNT2	6	intron	1559680_at	TTL	2	0.397246	2.59e-07	0.302911	0.000128
rs9466912	0.064	GCNT2	6	intron	1559680_at	TTL	2	0.397246	2.59e-07	0.302911	0.000128
rs277743	0.075	FLJ45537	9	flanking_5UTR	205792_at	WISP2	20	0.397185	2.6e-07	0.267805	0.000755
rs11136070	0.052	DUSP4	8	flanking_5UTR	240999_at	LOC401351	7	0.397119	2.61e-07	0.327702	3.15e-05
rs17637119	0.069	CADPS	3	intron	209758_s_at	MFAP5	12	0.397	2.64e-07	-0.295679	0.000188
rs13408950	0.211	FAM84A	2	flanking_5UTR	211870_s_at	PCDHA3	5	0.396944	2.65e-07	0.262977	0.000947
rs5984367	0.098	TGIF2LX	23	flanking_5UTR	215915_at	GULP1	2	0.396866	2.66e-07	0.267994	0.000748
rs5984367	0.098	TGIF2LX	23	flanking_5UTR	1565685_at	LOC285144	2	0.396773	2.68e-07	0.267994	0.000748
rs613359	0.061	LOC132321	4	flanking_3UTR	229151_at	SLC14A1	18	0.396759	2.68e-07	0.312533	7.52e-05
rs17587048	0.11	TNS3	7	flanking_3UTR	230926_s_at	ODF2L	1	0.396759	2.68e-07	0.262831	0.000953
rs11770570	0.055	LHFPL3	7	intron	207915_at	---	23	0.396751	2.69e-07	0.266695	0.000795
rs2008801	0.127	IGSF4	11	flanking_3UTR	1555787_at	C11orf63	11	0.396611	2.71e-07	-0.349855	8.11e-06
rs12436420	0.064	FLRT2	14	flanking_5UTR	1568643_a_at	---	5	0.396595	2.72e-07	-0.266012	0.000821
rs2888423	0.064	FLRT2	14	flanking_5UTR	1568643_a_at	---	5	0.396595	2.72e-07	-0.266012	0.000821
rs11876487	0.069	GATA6	18	flanking_3UTR	237358_at	---	3	0.396406	2.76e-07	0.313418	7.16e-05
rs772492	0.173	LOC285513	4	flanking_5UTR	238583_at	MSRB3	12	0.396221	2.79e-07	-0.264106	0.000898
rs11876487	0.069	GATA6	18	flanking_3UTR	231097_at	---	8	0.396198	2.8e-07	0.313418	7.16e-05
rs3797418	0.101	IQGAP2	5	intron	1559966_a_at	---	8	0.3961	2.82e-07	-0.295973	0.000185
rs5984367	0.098	TGIF2LX	23	flanking_5UTR	1553194_at	NEGR1	1	0.395956	2.85e-07	0.267994	0.000748
rs4759021	0.11	AAAS	12	intron	206045_s_at	NOL4	18	0.395962	2.85e-07	-0.268881	0.000717
rs10208516	0.052	CTNNA2	2	flanking_3UTR	210404_x_at	CAMK2B	7	0.395903	2.86e-07	0.341527	1.37e-05
rs9833533	0.058	FHIT	3	intron	241486_at	---	8	0.395907	2.86e-07	0.271807	0.000623
rs549467	0.069	RAP1GDS1	4	flanking_5UTR	231513_at	---	17	0.395866	2.87e-07	0.263071	0.000943
rs5984367	0.098	TGIF2LX	23	flanking_5UTR	1564130_x_at	---	16	0.395779	2.89e-07	0.267994	0.000748
rs11770570	0.055	LHFPL3	7	intron	243956_at	SUSD3	9	0.395731	2.9e-07	0.266695	0.000795
rs11876487	0.069	GATA6	18	flanking_3UTR	1561966_at	---	3	0.395624	2.92e-07	0.313418	7.16e-05
rs11770570	0.055	LHFPL3	7	intron	208269_s_at	ADAM28	8	0.395654	2.92e-07	0.266695	0.000795
rs12194223	0.234	COL19A1	6	intron	233079_at	MERTK	2	0.395623	2.92e-07	-0.292185	0.000225
rs742487	0.171	C6orf195	6	flanking_3UTR	1557769_at	---	7	0.395605	2.93e-07	0.284915	0.000327
rs6491526	0.075	CLYBL	13	intron	1566899_at	HSSUCCDH	---	0.395579	2.93e-07	0.277032	0.000484
rs17742788	0.059	TUBGCP5	15	intron	217414_x_at	HBA1 /// HBA2	16	0.400317	2.94e-07	-0.282093	0.00045
rs888468	0.182	FGF6	12	flanking_3UTR	205645_at	REPS2	23	0.395312	2.99e-07	-0.340584	1.45e-05
rs17272128	0.069	POP4	19	flanking_3UTR	1555046_at	CENPI	23	0.395276	3e-07	-0.263909	0.000906
rs11609969	0.061	RPH3A	12	intron	206397_x_at	GDF1 /// LASS1	19	0.395225	3.01e-07	0.306359	0.000106
rs11017438	0.231	TCERG1L	10	flanking_3UTR	206674_at	FLT3	13	0.395182	3.02e-07	-0.268317	0.000737
rs2230343	0.101	EBI2	13	coding	230697_at	BBS5	2	0.39514	3.03e-07	-0.30572	0.00011
rs6897885	0.072	FBXL7	5	intron	212344_at	SULF1	8	0.395109	3.04e-07	-0.309314	8.99e-05
rs2400621	0.052	PPP2R3A	3	flanking_5UTR	224566_at	TncRNA	11	0.395008	3.06e-07	-0.263747	0.000913
rs9833533	0.058	FHIT	3	intron	243956_at	SUSD3	9	0.394898	3.09e-07	0.271807	0.000623
rs5984367	0.098	TGIF2LX	23	flanking_5UTR	1566441_at	---	1	0.394838	3.1e-07	0.267994	0.000748
rs9833533	0.058	FHIT	3	intron	205360_at	PFDN4	20	0.394819	3.1e-07	0.271807	0.000623
rs11770570	0.055	LHFPL3	7	intron	223349_s_at	BOK	2	0.394824	3.1e-07	0.266695	0.000795
rs12455924	0.136	C18orf58	18	flanking_5UTR	232103_at	BPNT1	1	-0.394841	3.1e-07	-0.301314	0.000139
rs11770570	0.055	LHFPL3	7	intron	214454_at	ADAMTS2	5	0.394719	3.13e-07	0.266695	0.000795
rs11136070	0.052	DUSP4	8	flanking_5UTR	243232_at	---	1	0.39473	3.13e-07	0.327702	3.15e-05
rs11136070	0.052	DUSP4	8	flanking_5UTR	1553755_at	NXNL1	19	0.394666	3.14e-07	0.327702	3.15e-05
rs5962901	0.067	MID2	23	intron	1562016_at	---	16	0.39578	3.16e-07	0.279912	0.000438
rs11136070	0.052	DUSP4	8	flanking_5UTR	221074_at	NCR2	6	0.394569	3.16e-07	0.327702	3.15e-05
rs11063679	0.075	NTF3	12	flanking_5UTR	1566157_x_at	---	9	0.394535	3.17e-07	0.26513	0.000856
rs1669748	0.462	ADAMTS16	5	flanking_5UTR	209396_s_at	CHI3L1	1	0.394545	3.17e-07	-0.276648	0.000493
rs3797418	0.101	IQGAP2	5	intron	210058_at	MAPK13	6	0.394411	3.2e-07	-0.295973	0.000185
rs5984367	0.098	TGIF2LX	23	flanking_5UTR	212713_at	MFAP4	17	0.394416	3.2e-07	0.267994	0.000748
rs1669748	0.462	ADAMTS16	5	flanking_5UTR	239202_at	---	1	0.394376	3.21e-07	-0.276648	0.000493
rs11215406	0.139	IGSF4	11	intron	1556095_at	UNC13C	15	0.394335	3.22e-07	-0.350789	7.64e-06
rs613359	0.061	LOC132321	4	flanking_3UTR	231453_at	LOC284067	17	0.394249	3.24e-07	0.312533	7.52e-05
rs3797418	0.101	IQGAP2	5	intron	232280_at	SLC25A29	14	0.394264	3.24e-07	-0.295973	0.000185
rs5984367	0.098	TGIF2LX	23	flanking_5UTR	1559670_at	---	7	0.394216	3.25e-07	0.267994	0.000748
rs11876487	0.069	GATA6	18	flanking_3UTR	215388_s_at	CFH /// CFHR1	1	0.394215	3.25e-07	0.313418	7.16e-05
rs613359	0.061	LOC132321	4	flanking_3UTR	227130_s_at	TLE1	9	0.394198	3.25e-07	0.312533	7.52e-05
rs9833533	0.058	FHIT	3	intron	231681_x_at	HIST3H2A	1	0.3942	3.25e-07	0.271807	0.000623
rs11136070	0.052	DUSP4	8	flanking_5UTR	1552884_at	NKX6-3	8	0.394095	3.28e-07	0.327702	3.15e-05
rs11876487	0.069	GATA6	18	flanking_3UTR	1557104_at	ZNF397OS	18	0.394063	3.29e-07	0.313418	7.16e-05
rs5984367	0.098	TGIF2LX	23	flanking_5UTR	1569980_x_at	HKR1	19	0.394037	3.29e-07	0.267994	0.000748
rs5962901	0.067	MID2	23	intron	243623_at	SLC1A7	1	0.395219	3.29e-07	0.279912	0.000438
rs9466910	0.064	GCNT2	6	intron	1557714_at	CTBP1	4	0.394002	3.3e-07	0.302911	0.000128
rs9466912	0.064	GCNT2	6	intron	1557714_at	CTBP1	4	0.394002	3.3e-07	0.302911	0.000128
rs11136070	0.052	DUSP4	8	flanking_5UTR	234903_at	OR2B3P	6	0.393996	3.3e-07	0.327702	3.15e-05
rs5984367	0.098	TGIF2LX	23	flanking_5UTR	233683_at	---	18	0.393906	3.32e-07	0.267994	0.000748
rs5984367	0.098	TGIF2LX	23	flanking_5UTR	1553482_at	C15orf32	15	0.393899	3.33e-07	0.267994	0.000748
rs5984367	0.098	TGIF2LX	23	flanking_5UTR	243892_at	hCG_1814936	4	0.393896	3.33e-07	0.267994	0.000748
rs11136070	0.052	DUSP4	8	flanking_5UTR	243900_at	WDR38	9	0.393881	3.33e-07	0.327702	3.15e-05
rs9586929	0.058	DAOA	13	flanking_3UTR	1570263_at	---	---	0.393833	3.34e-07	0.279172	0.000435
rs5984367	0.098	TGIF2LX	23	flanking_5UTR	243779_at	GALNT13	2	0.393844	3.34e-07	0.267994	0.000748
rs17637119	0.069	CADPS	3	intron	1555219_at	RGR	10	0.393772	3.36e-07	-0.295679	0.000188
rs11770570	0.055	LHFPL3	7	intron	1563297_s_at	---	15	0.393711	3.37e-07	0.266695	0.000795
rs9833533	0.058	FHIT	3	intron	207302_at	SGCG	13	0.39372	3.37e-07	0.271807	0.000623
rs5984367	0.098	TGIF2LX	23	flanking_5UTR	220810_at	CLCA3	1	0.393732	3.37e-07	0.267994	0.000748
rs7745815	0.058	POPDC3	6	flanking_5UTR	229207_x_at	RNF187	1	0.394901	3.37e-07	0.311193	8.55e-05
rs5984367	0.098	TGIF2LX	23	flanking_5UTR	1569099_at	---	8	0.39366	3.39e-07	0.267994	0.000748
rs12128558	0.055	NPHP4	1	flanking_3UTR	1569858_at	---	9	0.393557	3.41e-07	0.316572	5.99e-05
rs17637119	0.069	CADPS	3	intron	203922_s_at	CYBB	23	-0.393391	3.45e-07	-0.295679	0.000188
rs1669748	0.462	ADAMTS16	5	flanking_5UTR	227123_at	RAB3B	1	0.393361	3.46e-07	-0.276648	0.000493
rs2881641	0.084	TMEM83	15	flanking_5UTR	234963_s_at	FA2H	16	0.393376	3.46e-07	0.262613	0.000963
rs2267110	0.216	MN1	22	intron	243107_at	---	17	0.395712	3.46e-07	-0.290703	0.000267
rs17637119	0.069	CADPS	3	intron	204689_at	HHEX	10	0.393295	3.48e-07	-0.295679	0.000188
rs613359	0.061	LOC132321	4	flanking_3UTR	224537_at	PCDHGC5	5	0.393287	3.48e-07	0.312533	7.52e-05
rs11609969	0.061	RPH3A	12	intron	234729_at	PHKG1	7	0.393273	3.48e-07	0.306359	0.000106
rs5984367	0.098	TGIF2LX	23	flanking_5UTR	238938_at	---	2	0.393266	3.49e-07	0.267994	0.000748
rs10045186	0.052	FLJ10246	5	flanking_3UTR	244605_at	---	2	0.393255	3.49e-07	0.343836	1.18e-05
rs5962901	0.067	MID2	23	intron	244690_at	---	1	0.394395	3.5e-07	0.279912	0.000438
rs5984367	0.098	TGIF2LX	23	flanking_5UTR	1555332_at	TPH2	12	0.393145	3.52e-07	0.267994	0.000748
rs11136070	0.052	DUSP4	8	flanking_5UTR	231604_at	---	15	0.393128	3.52e-07	0.327702	3.15e-05
rs1450679	0.098	SMC2L1	9	flanking_3UTR	1561304_a_at	PSMG4	6	0.393007	3.55e-07	0.36497	3.02e-06
rs1220078	0.133	TUSC1	9	flanking_5UTR	235355_at	---	2	0.393001	3.56e-07	0.271706	0.000626
rs11136070	0.052	DUSP4	8	flanking_5UTR	243382_at	CCDC85A	2	0.392987	3.56e-07	0.327702	3.15e-05
rs11136070	0.052	DUSP4	8	flanking_5UTR	237358_at	---	3	0.392933	3.57e-07	0.327702	3.15e-05
rs5984367	0.098	TGIF2LX	23	flanking_5UTR	216084_at	C9orf144	9	0.392928	3.58e-07	0.267994	0.000748
rs11215406	0.139	IGSF4	11	intron	214604_at	HOXD11	2	0.392792	3.61e-07	-0.350789	7.64e-06
rs5984367	0.098	TGIF2LX	23	flanking_5UTR	1563503_at	---	---	0.392731	3.63e-07	0.267994	0.000748
rs11876487	0.069	GATA6	18	flanking_3UTR	234116_at	GJD4	10	0.392714	3.63e-07	0.313418	7.16e-05
rs8180101	0.081	GBE1	3	flanking_5UTR	205982_x_at	SFTPC	8	0.3927	3.64e-07	0.264278	0.000891
rs5984367	0.098	TGIF2LX	23	flanking_5UTR	1559526_at	---	10	0.392324	3.74e-07	0.267994	0.000748
rs5984367	0.098	TGIF2LX	23	flanking_5UTR	1564292_at	---	15	0.39229	3.75e-07	0.267994	0.000748
rs1357643	0.09	ARL6IP6	2	flanking_3UTR	1566868_at	---	14	0.392206	3.77e-07	-0.332509	2.37e-05
rs5984367	0.098	TGIF2LX	23	flanking_5UTR	234296_s_at	TEX11	23	0.39216	3.79e-07	0.267994	0.000748
rs1923891	0.09	EBI2	13	flanking_5UTR	209396_s_at	CHI3L1	1	0.392099	3.8e-07	-0.288985	0.000265
rs5984367	0.098	TGIF2LX	23	flanking_5UTR	207928_s_at	GLRA3	4	0.392063	3.81e-07	0.267994	0.000748
rs11136070	0.052	DUSP4	8	flanking_5UTR	1553234_at	ADAMTS18	16	0.392019	3.83e-07	0.327702	3.15e-05
rs6491526	0.075	CLYBL	13	intron	243110_x_at	NPW	16	0.391972	3.84e-07	0.277032	0.000484
rs11994203	0.152	MTSS1	8	intron	207824_s_at	MAZ	16	0.394292	3.85e-07	-0.295345	0.00021
rs6897885	0.072	FBXL7	5	intron	209228_x_at	TUSC3	8	0.391854	3.87e-07	-0.309314	8.99e-05
rs11136070	0.052	DUSP4	8	flanking_5UTR	1557981_at	RPS9	19	0.391814	3.88e-07	0.327702	3.15e-05
rs12412561	0.069	PCDH15	10	flanking_3UTR	205973_at	FEZ1	11	0.39177	3.9e-07	-0.320887	4.68e-05
rs5984367	0.098	TGIF2LX	23	flanking_5UTR	241782_at	NEBL	10	0.391742	3.9e-07	0.267994	0.000748
rs5984367	0.098	TGIF2LX	23	flanking_5UTR	1570222_at	NDST4	4	0.39174	3.91e-07	0.267994	0.000748
rs9466910	0.064	GCNT2	6	intron	233153_at	---	6	0.391698	3.92e-07	0.302911	0.000128
rs9466912	0.064	GCNT2	6	intron	233153_at	---	6	0.391698	3.92e-07	0.302911	0.000128
rs17637119	0.069	CADPS	3	intron	204866_at	PHF16	23	0.391624	3.94e-07	-0.295679	0.000188
rs3797418	0.101	IQGAP2	5	intron	205925_s_at	RAB3B	1	0.391613	3.94e-07	-0.295973	0.000185
rs5984367	0.098	TGIF2LX	23	flanking_5UTR	206336_at	CXCL6	4	0.391613	3.94e-07	0.267994	0.000748
rs4589454	0.147	MAMDC1	14	flanking_5UTR	1555256_at	EVC2	4	0.391509	3.97e-07	0.284202	0.000339
rs5984367	0.098	TGIF2LX	23	flanking_5UTR	1558579_at	FLJ37786	1	0.391508	3.97e-07	0.267994	0.000748
rs11063679	0.075	NTF3	12	flanking_5UTR	236052_at	LOC388610	1	0.391442	3.99e-07	0.26513	0.000856
rs5962901	0.067	MID2	23	intron	1554763_at	UBE2DNL	23	0.392539	4.01e-07	0.279912	0.000438
rs9512755	0.055	LNX2	13	flanking_5UTR	206114_at	EPHA4	2	0.391346	4.02e-07	-0.367592	2.54e-06
rs17637119	0.069	CADPS	3	intron	231440_at	LOC100131928	12	0.39132	4.03e-07	-0.295679	0.000188
rs5984367	0.098	TGIF2LX	23	flanking_5UTR	215168_at	TIMM17A	1	0.391287	4.04e-07	0.267994	0.000748
rs11609969	0.061	RPH3A	12	intron	201743_at	CD14	5	0.391248	4.05e-07	0.306359	0.000106
rs5984367	0.098	TGIF2LX	23	flanking_5UTR	243197_at	---	---	0.391191	4.07e-07	0.267994	0.000748
rs11876487	0.069	GATA6	18	flanking_3UTR	207716_at	KRT38	17	0.391154	4.08e-07	0.313418	7.16e-05
rs5984367	0.098	TGIF2LX	23	flanking_5UTR	1558375_at	LRRC38	1	0.391078	4.1e-07	0.267994	0.000748
rs2267110	0.216	MN1	22	intron	228956_at	UGT8	4	0.393418	4.1e-07	-0.290703	0.000267
rs1548576	0.214	HDAC9	7	flanking_3UTR	230394_at	TCP10L	21	-0.391068	4.1e-07	-0.277547	0.000472
rs5984367	0.098	TGIF2LX	23	flanking_5UTR	216874_at	DKFZp686O1327	---	0.391053	4.11e-07	0.267994	0.000748
rs17637119	0.069	CADPS	3	intron	231729_s_at	CAPS	19	0.391052	4.11e-07	-0.295679	0.000188
rs354140	0.168	IPO8	12	flanking_3UTR	226607_at	C20orf194	20	0.391012	4.12e-07	-0.266958	0.000786
rs5984367	0.098	TGIF2LX	23	flanking_5UTR	237212_at	---	2	0.390942	4.14e-07	0.267994	0.000748
rs10208516	0.052	CTNNA2	2	flanking_3UTR	1566284_at	---	6	0.390925	4.15e-07	0.341527	1.37e-05
rs5984367	0.098	TGIF2LX	23	flanking_5UTR	239625_at	---	12	0.390811	4.18e-07	0.267994	0.000748
rs5984367	0.098	TGIF2LX	23	flanking_5UTR	236787_at	---	2	0.390637	4.24e-07	0.267994	0.000748
rs9833533	0.058	FHIT	3	intron	205957_at	PLXNB3	23	0.390544	4.27e-07	0.271807	0.000623
rs11876487	0.069	GATA6	18	flanking_3UTR	228576_s_at	MXRA8	1	0.390505	4.28e-07	0.313418	7.16e-05
rs17074413	0.124	STK10	5	flanking_5UTR	216792_at	---	19	0.390473	4.29e-07	0.285973	0.00031
rs11136070	0.052	DUSP4	8	flanking_5UTR	1566126_at	---	5	0.390446	4.3e-07	0.327702	3.15e-05
rs11780201	0.098	SGCZ	8	flanking_3UTR	217309_s_at	DSCR3	21	-0.390347	4.33e-07	-0.282978	0.00036
rs4652572	0.066	IER5	1	flanking_3UTR	235355_at	---	2	0.390348	4.33e-07	0.266487	0.000803
rs512332	0.055	CSMD2	1	intron	243107_at	---	17	0.390326	4.34e-07	-0.273509	0.000574
rs10868800	0.075	SMC5L1	9	intron	229875_at	ZDHHC22	14	0.390244	4.36e-07	0.261834	0.000998
rs943535	0.075	SMC5L1	9	intron	229875_at	ZDHHC22	14	0.390244	4.36e-07	0.261834	0.000998
rs9833533	0.058	FHIT	3	intron	1566832_at	TOP1P2	20	0.390173	4.38e-07	0.271807	0.000623
rs5984367	0.098	TGIF2LX	23	flanking_5UTR	240815_at	---	7	0.390193	4.38e-07	0.267994	0.000748
rs1857985	0.069	SMC2L1	9	flanking_3UTR	223550_s_at	CA10	17	0.390088	4.41e-07	0.269619	0.000692
rs11136070	0.052	DUSP4	8	flanking_5UTR	208571_at	ANP32A /// ANP32C /// ANP32D /// LOC100128146 /// LOC723972	12	0.390069	4.42e-07	0.327702	3.15e-05
rs5984367	0.098	TGIF2LX	23	flanking_5UTR	215940_at	---	1	0.390059	4.42e-07	0.267994	0.000748
rs17637119	0.069	CADPS	3	intron	205896_at	SLC22A4	5	0.390043	4.43e-07	-0.295679	0.000188
rs970084	0.081	SNPH	20	flanking_5UTR	219528_s_at	BCL11B	14	0.389945	4.46e-07	-0.327406	3.21e-05
rs5984367	0.098	TGIF2LX	23	flanking_5UTR	1555726_at	GAFA3	4	0.389829	4.5e-07	0.267994	0.000748
rs11770570	0.055	LHFPL3	7	intron	241684_at	---	17	0.389801	4.51e-07	0.266695	0.000795
rs1827704	0.09	SEMA6A	5	flanking_5UTR	237839_at	---	10	0.398015	4.56e-07	0.275432	0.000704
rs5984367	0.098	TGIF2LX	23	flanking_5UTR	1553214_a_at	CCDC7	10	0.389625	4.57e-07	0.267994	0.000748
rs13021402	0.098	ADAM23	2	flanking_5UTR	208463_at	GABRA4	4	0.389618	4.57e-07	-0.265186	0.000854
rs11770570	0.055	LHFPL3	7	intron	216704_at	---	5	0.389601	4.57e-07	0.266695	0.000795
rs613359	0.061	LOC132321	4	flanking_3UTR	239805_at	SLC13A2	17	0.389513	4.6e-07	0.312533	7.52e-05
rs17179053	0.064	PTPRD	9	flanking_5UTR	210096_at	CYP4B1	1	0.389461	4.62e-07	-0.277015	0.000484
rs3797418	0.101	IQGAP2	5	intron	219743_at	HEY2	6	0.389474	4.62e-07	-0.295973	0.000185
rs11129425	0.292	GADL1	3	intron	225125_at	TMEM32	23	-0.389473	4.62e-07	0.322681	4.22e-05
rs11136070	0.052	DUSP4	8	flanking_5UTR	228939_at	OAF	11	0.389432	4.63e-07	0.327702	3.15e-05
rs10512453	0.084	ACCN1	17	flanking_5UTR	205934_at	PLCL1	2	0.389385	4.65e-07	-0.272381	0.000606
rs4730550	0.064	IFRD1	7	intron	222265_at	TNS4	17	0.390537	4.65e-07	0.265549	0.000873
rs5984367	0.098	TGIF2LX	23	flanking_5UTR	244351_at	RBM46	4	0.389386	4.65e-07	0.267994	0.000748
rs888468	0.182	FGF6	12	flanking_3UTR	238029_s_at	SLC16A14	2	0.389275	4.68e-07	-0.340584	1.45e-05
rs6491526	0.075	CLYBL	13	intron	240669_at	---	17	0.38929	4.68e-07	0.277032	0.000484
rs13140529	0.078	AGA	4	flanking_5UTR	222719_s_at	PDGFC	4	0.389239	4.7e-07	-0.267781	0.000756
rs613359	0.061	LOC132321	4	flanking_3UTR	237111_at	FLJ44450	2	0.389236	4.7e-07	0.312533	7.52e-05
rs11136070	0.052	DUSP4	8	flanking_5UTR	221016_s_at	TCF7L1	2	0.389205	4.71e-07	0.327702	3.15e-05
rs11136070	0.052	DUSP4	8	flanking_5UTR	234776_at	DMBX1	1	0.389207	4.71e-07	0.327702	3.15e-05
rs2872065	0.111	BCHE	3	flanking_5UTR	232955_at	FLJ41170	14	0.391481	4.73e-07	0.267831	0.000817
rs11700100	0.157	CTCFL	20	intron	243688_at	LOC285431	4	0.393824	4.74e-07	0.33381	2.81e-05
rs613359	0.061	LOC132321	4	flanking_3UTR	1565527_x_at	TCP11L2	12	0.389068	4.76e-07	0.312533	7.52e-05
rs2359895	0.171	NTF3	12	flanking_5UTR	238671_at	EPHA4	2	0.38906	4.76e-07	0.273246	0.000582
rs2872065	0.111	BCHE	3	flanking_5UTR	1555038_at	EPB41L4A	5	0.391343	4.78e-07	0.267831	0.000817
rs11770570	0.055	LHFPL3	7	intron	225241_at	CCDC80	3	0.388989	4.78e-07	0.266695	0.000795
rs11136070	0.052	DUSP4	8	flanking_5UTR	222092_at	PTPN21	14	0.388925	4.81e-07	0.327702	3.15e-05
rs11136070	0.052	DUSP4	8	flanking_5UTR	1561679_at	---	1	0.388843	4.84e-07	0.327702	3.15e-05
rs11136070	0.052	DUSP4	8	flanking_5UTR	231365_at	---	7	0.388754	4.87e-07	0.327702	3.15e-05
rs5984367	0.098	TGIF2LX	23	flanking_5UTR	37566_at	KIAA1045	9	0.388714	4.88e-07	0.267994	0.000748
rs10096862	0.052	CSMD1	8	intron	221148_at	---	16	0.388681	4.89e-07	0.261839	0.000998
rs5984367	0.098	TGIF2LX	23	flanking_5UTR	240388_at	KRT27	17	0.38867	4.9e-07	0.267994	0.000748
rs5984367	0.098	TGIF2LX	23	flanking_5UTR	1563900_at	FAM83B	6	0.38854	4.94e-07	0.267994	0.000748
rs613359	0.061	LOC132321	4	flanking_3UTR	206130_s_at	ASGR2	17	0.388539	4.94e-07	0.312533	7.52e-05
rs5962901	0.067	MID2	23	intron	1560642_at	---	1	0.389501	5.02e-07	0.279912	0.000438
rs5984367	0.098	TGIF2LX	23	flanking_5UTR	231539_at	C3orf67	---	0.388326	5.02e-07	0.267994	0.000748
rs6491526	0.075	CLYBL	13	intron	211903_s_at	MPL	1	0.3883	5.03e-07	0.277032	0.000484
rs11136070	0.052	DUSP4	8	flanking_5UTR	207617_at	DDX3X	23	0.388286	5.04e-07	0.327702	3.15e-05
rs7192	0.373	HLA-DRA	6	coding	215666_at	HLA-DRB4	6	-0.388211	5.06e-07	0.297961	0.000166
rs11136070	0.052	DUSP4	8	flanking_5UTR	228428_at	FAM102A	9	0.388184	5.07e-07	0.327702	3.15e-05
rs10208516	0.052	CTNNA2	2	flanking_3UTR	1556823_s_at	---	19	0.388162	5.08e-07	0.341527	1.37e-05
rs9833533	0.058	FHIT	3	intron	211486_s_at	KCNQ2	20	0.388175	5.08e-07	0.271807	0.000623
rs11063679	0.075	NTF3	12	flanking_5UTR	1555116_s_at	SLC11A1	2	0.388109	5.1e-07	0.26513	0.000856
rs2638094	0.104	ZNF215	11	flanking_3UTR	227174_at	WDR72	15	0.3881	5.11e-07	-0.327177	3.25e-05
rs7979812	0.153	APOF	12	flanking_5UTR	1570268_at	---	4	0.388011	5.14e-07	0.278907	0.000441
rs11876487	0.069	GATA6	18	flanking_3UTR	215573_at	CAT	11	0.387998	5.14e-07	0.313418	7.16e-05
rs2361030	0.179	PDPN	1	flanking_5UTR	1554876_a_at	S100Z	5	0.387956	5.16e-07	0.280921	0.000399
rs3797418	0.101	IQGAP2	5	intron	1566181_at	---	17	0.387964	5.16e-07	-0.295973	0.000185
rs6767155	0.066	TSC22D2	3	intron	238945_at	---	11	0.387945	5.16e-07	0.298511	0.000161
rs9833533	0.058	FHIT	3	intron	206510_at	SIX2	2	0.387937	5.17e-07	0.271807	0.000623
rs5962901	0.067	MID2	23	intron	205088_at	MAMLD1	23	0.38907	5.18e-07	0.279912	0.000438
rs17272128	0.069	POP4	19	flanking_3UTR	227115_at	---	11	0.387899	5.18e-07	-0.263909	0.000906
rs9833533	0.058	FHIT	3	intron	244432_at	---	1	0.387909	5.18e-07	0.271807	0.000623
rs9833533	0.058	FHIT	3	intron	1564242_at	---	21	0.387887	5.19e-07	0.271807	0.000623
rs6897885	0.072	FBXL7	5	intron	218718_at	PDGFC	4	0.387839	5.2e-07	-0.309314	8.99e-05
rs11136070	0.052	DUSP4	8	flanking_5UTR	1566178_x_at	---	13	0.387776	5.23e-07	0.327702	3.15e-05
rs11692152	0.095	ARL6IP6	2	flanking_3UTR	240664_at	---	7	0.387657	5.27e-07	0.281374	0.00039
rs5984367	0.098	TGIF2LX	23	flanking_5UTR	227130_s_at	TLE1	9	0.387549	5.32e-07	0.267994	0.000748
rs613359	0.061	LOC132321	4	flanking_3UTR	1553424_at	C12orf40	12	0.387503	5.33e-07	0.312533	7.52e-05
rs5984367	0.098	TGIF2LX	23	flanking_5UTR	1556448_a_at	LOC285370	3	0.387379	5.38e-07	0.267994	0.000748
rs16959655	0.087	GNA13	17	flanking_5UTR	235906_at	TAF10	11	0.387348	5.39e-07	0.273359	0.000578
rs2715023	0.176	PDE5A	4	flanking_5UTR	209140_x_at	HLA-B /// HLA-C /// MICA /// MICB /// XXbac-BPG181B23.1	6	-0.387202	5.45e-07	0.292526	0.000221
rs11770570	0.055	LHFPL3	7	intron	237358_at	---	3	0.387158	5.47e-07	0.266695	0.000795
rs11136070	0.052	DUSP4	8	flanking_5UTR	1553314_a_at	KIF19	17	0.387141	5.48e-07	0.327702	3.15e-05
rs13140529	0.078	AGA	4	flanking_5UTR	231014_at	TRIM50	7	0.387126	5.48e-07	-0.267781	0.000756
rs3797418	0.101	IQGAP2	5	intron	213056_at	FRMD4B	3	0.386993	5.54e-07	-0.295973	0.000185
rs5984367	0.098	TGIF2LX	23	flanking_5UTR	1553963_at	RHOB	2	0.386961	5.55e-07	0.267994	0.000748
rs17742788	0.059	TUBGCP5	15	intron	209458_x_at	HBA1 /// HBA2	16	0.391638	5.56e-07	-0.282093	0.00045
rs11770570	0.055	LHFPL3	7	intron	1560642_at	---	1	0.386896	5.58e-07	0.266695	0.000795
rs6491526	0.075	CLYBL	13	intron	204782_at	---	3	0.386866	5.59e-07	0.277032	0.000484
rs11136070	0.052	DUSP4	8	flanking_5UTR	209386_at	TM4SF1	3	0.386855	5.59e-07	0.327702	3.15e-05
rs16831235	0.11	YSK4	2	coding	240635_at	---	8	0.386809	5.61e-07	-0.281095	0.000396
rs613359	0.061	LOC132321	4	flanking_3UTR	206401_s_at	MAPT	17	0.386789	5.62e-07	0.312533	7.52e-05
rs11136070	0.052	DUSP4	8	flanking_5UTR	1556288_at	C18orf62	18	0.386768	5.63e-07	0.327702	3.15e-05
rs613359	0.061	LOC132321	4	flanking_3UTR	1561966_at	---	3	0.386759	5.63e-07	0.312533	7.52e-05
rs3797418	0.101	IQGAP2	5	intron	211734_s_at	FCER1A	1	0.386755	5.63e-07	-0.295973	0.000185
rs613359	0.061	LOC132321	4	flanking_3UTR	1559348_a_at	---	15	0.386693	5.66e-07	0.312533	7.52e-05
rs11136070	0.052	DUSP4	8	flanking_5UTR	233985_x_at	PPP1R9A	7	0.386689	5.66e-07	0.327702	3.15e-05
rs9363058	0.194	EPHA7	6	intron	219748_at	TREML2	6	-0.386663	5.67e-07	0.334117	2.15e-05
rs613359	0.061	LOC132321	4	flanking_3UTR	234365_at	---	4	0.38659	5.7e-07	0.312533	7.52e-05
rs5984367	0.098	TGIF2LX	23	flanking_5UTR	1568852_x_at	---	1	0.386562	5.71e-07	0.267994	0.000748
rs5962901	0.067	MID2	23	intron	234899_at	H2BFM	23	0.387727	5.71e-07	0.279912	0.000438
rs11136070	0.052	DUSP4	8	flanking_5UTR	215953_at	DKFZP564C196	1	0.386549	5.72e-07	0.327702	3.15e-05
rs613359	0.061	LOC132321	4	flanking_3UTR	234582_at	---	19	0.38654	5.72e-07	0.312533	7.52e-05
rs2400621	0.052	PPP2R3A	3	flanking_5UTR	230609_at	CLINT1	5	0.386511	5.73e-07	-0.263747	0.000913
rs613359	0.061	LOC132321	4	flanking_3UTR	235769_at	---	19	0.386508	5.73e-07	0.312533	7.52e-05
rs1408077	0.195	CR1	1	intron	1570375_at	---	7	0.387653	5.74e-07	0.282543	0.000385
rs10208516	0.052	CTNNA2	2	flanking_3UTR	228681_x_at	DAPK3	19	0.386466	5.75e-07	0.341527	1.37e-05
rs11136070	0.052	DUSP4	8	flanking_5UTR	242720_at	ITIH4	3	0.386424	5.77e-07	0.327702	3.15e-05
rs5984367	0.098	TGIF2LX	23	flanking_5UTR	234190_at	---	21	0.386407	5.78e-07	0.267994	0.000748
rs11136070	0.052	DUSP4	8	flanking_5UTR	220443_s_at	VAX2	2	0.386315	5.82e-07	0.327702	3.15e-05
rs6491526	0.075	CLYBL	13	intron	1560900_a_at	---	1	0.386223	5.86e-07	0.277032	0.000484
rs11770570	0.055	LHFPL3	7	intron	1557613_at	FLJ39534	3	0.386189	5.87e-07	0.266695	0.000795
rs5984367	0.098	TGIF2LX	23	flanking_5UTR	1566047_at	---	5	0.386119	5.9e-07	0.267994	0.000748
rs10780183	0.127	EHMT1	9	flanking_5UTR	225532_at	CABLES1	18	-0.386121	5.9e-07	-0.301682	0.000136
rs613359	0.061	LOC132321	4	flanking_3UTR	1554853_at	CYP2U1	4	0.386095	5.91e-07	0.312533	7.52e-05
rs2008801	0.127	IGSF4	11	flanking_3UTR	229092_at	NR2F2	15	0.386073	5.92e-07	-0.349855	8.11e-06
rs9833533	0.058	FHIT	3	intron	1553787_at	C11orf45	11	0.386045	5.93e-07	0.271807	0.000623
rs5984367	0.098	TGIF2LX	23	flanking_5UTR	243994_at	LOC730168	3	0.386048	5.93e-07	0.267994	0.000748
rs613359	0.061	LOC132321	4	flanking_3UTR	230574_at	LOC100130938	18	0.385995	5.95e-07	0.312533	7.52e-05
rs9833533	0.058	FHIT	3	intron	1570330_at	---	8	0.385954	5.97e-07	0.271807	0.000623
rs9575700	0.329	SPG20	13	flanking_3UTR	225883_at	ATG16L2	11	0.385947	5.97e-07	-0.277724	0.000467
rs1888012	0.24	ATP11C	23	flanking_3UTR	238147_at	TRIM46	1	0.385946	5.97e-07	0.292286	0.000224
rs2400621	0.052	PPP2R3A	3	flanking_5UTR	1568672_at	EAF2	3	0.385936	5.98e-07	-0.263747	0.000913
rs11136070	0.052	DUSP4	8	flanking_5UTR	1563362_at	D21S2090E	---	0.38589	6e-07	0.327702	3.15e-05
rs5984367	0.098	TGIF2LX	23	flanking_5UTR	230319_at	---	4	0.38588	6e-07	0.267994	0.000748
rs11136070	0.052	DUSP4	8	flanking_5UTR	1569986_x_at	TNNT3	11	0.38587	6.01e-07	0.327702	3.15e-05
rs9833533	0.058	FHIT	3	intron	215010_s_at	BRSK2	11	0.385873	6.01e-07	0.271807	0.000623
rs11876487	0.069	GATA6	18	flanking_3UTR	1560424_at	---	9	0.385814	6.03e-07	0.313418	7.16e-05
rs4526017	0.095	MGC39584	4	flanking_5UTR	214891_at	FBXO21	12	0.385751	6.06e-07	0.303264	0.000125
rs549467	0.069	RAP1GDS1	4	flanking_5UTR	223562_at	PARVG	22	-0.385699	6.08e-07	0.263071	0.000943
rs11770570	0.055	LHFPL3	7	intron	214206_at	PPIL6	6	0.385657	6.1e-07	0.266695	0.000795
rs11136070	0.052	DUSP4	8	flanking_5UTR	243122_at	---	6	0.385553	6.15e-07	0.327702	3.15e-05
rs2881641	0.084	TMEM83	15	flanking_5UTR	209109_s_at	TSPAN6	23	0.385489	6.18e-07	0.262613	0.000963
rs5984367	0.098	TGIF2LX	23	flanking_5UTR	239622_at	TRAP1	16	0.385483	6.18e-07	0.267994	0.000748
rs5962901	0.067	MID2	23	intron	202465_at	PCOLCE	7	0.386574	6.21e-07	0.279912	0.000438
rs5984367	0.098	TGIF2LX	23	flanking_5UTR	222932_at	EHF	11	0.385425	6.21e-07	0.267994	0.000748
rs5984367	0.098	TGIF2LX	23	flanking_5UTR	1569611_a_at	IQCH	15	0.385327	6.25e-07	0.267994	0.000748
rs5984367	0.098	TGIF2LX	23	flanking_5UTR	205041_s_at	ORM1 /// ORM2	9	0.385331	6.25e-07	0.267994	0.000748
rs6897885	0.072	FBXL7	5	intron	209942_x_at	MAGEA3	23	0.38532	6.25e-07	-0.309314	8.99e-05
rs6491526	0.075	CLYBL	13	intron	210000_s_at	SOCS1	16	0.385222	6.3e-07	0.277032	0.000484
rs11063679	0.075	NTF3	12	flanking_5UTR	207302_at	SGCG	13	0.385185	6.31e-07	0.26513	0.000856
rs11876487	0.069	GATA6	18	flanking_3UTR	217075_x_at	MLL4	19	0.385189	6.31e-07	0.313418	7.16e-05
rs9512755	0.055	LNX2	13	flanking_5UTR	231879_at	COL12A1	6	0.385197	6.31e-07	-0.367592	2.54e-06
rs9833533	0.058	FHIT	3	intron	241604_at	ATP11A	13	0.385192	6.31e-07	0.271807	0.000623
rs11136070	0.052	DUSP4	8	flanking_5UTR	1561064_a_at	---	---	0.385134	6.34e-07	0.327702	3.15e-05
rs9833533	0.058	FHIT	3	intron	227888_at	RRBP1	20	0.385122	6.34e-07	0.271807	0.000623
rs11666947	0.06	ZNF626	19	flanking_3UTR	1561871_at	---	2	0.390951	6.36e-07	-0.306079	0.000139
rs11770570	0.055	LHFPL3	7	intron	1557693_at	---	9	0.385042	6.38e-07	0.266695	0.000795
rs5984367	0.098	TGIF2LX	23	flanking_5UTR	1560547_at	---	19	0.385038	6.38e-07	0.267994	0.000748
rs7726945	0.09	FBN2	5	flanking_5UTR	238901_at	---	1	0.386201	6.38e-07	-0.277446	0.000495
rs10096862	0.052	CSMD1	8	intron	242395_at	---	19	0.385023	6.39e-07	0.261839	0.000998
rs2429310	0.185	LOC492311	5	flanking_3UTR	230255_at	GABRD	1	0.384984	6.41e-07	0.273425	0.000577
rs5945572	0.159	NUDT11	23	flanking_3UTR	230686_s_at	SLC13A3	20	0.384984	6.41e-07	0.277728	0.000467
rs613359	0.061	LOC132321	4	flanking_3UTR	208571_at	ANP32A /// ANP32C /// ANP32D /// LOC100128146 /// LOC723972	12	0.384948	6.42e-07	0.312533	7.52e-05
rs11136070	0.052	DUSP4	8	flanking_5UTR	237290_at	---	1	0.384959	6.42e-07	0.327702	3.15e-05
rs6491526	0.075	CLYBL	13	intron	240334_at	---	14	0.38493	6.43e-07	0.277032	0.000484
rs613359	0.061	LOC132321	4	flanking_3UTR	242071_x_at	ITGA8	10	0.384906	6.44e-07	0.312533	7.52e-05
rs10096862	0.052	CSMD1	8	intron	1566538_at	---	3	0.384862	6.46e-07	0.261839	0.000998
rs7192	0.373	HLA-DRA	6	coding	209728_at	HLA-DRB4	6	-0.384865	6.46e-07	0.297961	0.000166
rs5984367	0.098	TGIF2LX	23	flanking_5UTR	1557475_at	---	12	0.384763	6.51e-07	0.267994	0.000748
rs5984367	0.098	TGIF2LX	23	flanking_5UTR	1560791_at	---	4	0.384771	6.51e-07	0.267994	0.000748
rs5984367	0.098	TGIF2LX	23	flanking_5UTR	241806_at	---	12	0.384635	6.57e-07	0.267994	0.000748
rs613359	0.061	LOC132321	4	flanking_3UTR	229565_x_at	TBX3	12	0.384615	6.58e-07	0.312533	7.52e-05
rs549467	0.069	RAP1GDS1	4	flanking_5UTR	243611_at	MICALCL	11	0.384625	6.58e-07	0.263071	0.000943
rs2638094	0.104	ZNF215	11	flanking_3UTR	202525_at	PRSS8	16	0.384568	6.6e-07	-0.327177	3.25e-05
rs7172266	0.144	PDE8A	15	flanking_3UTR	208426_x_at	KIR2DL4	19	0.388054	6.6e-07	0.295835	0.000215
rs5984367	0.098	TGIF2LX	23	flanking_5UTR	1556447_at	LOC285370	3	0.384559	6.61e-07	0.267994	0.000748
rs2267110	0.216	MN1	22	intron	227684_at	S1PR2	19	-0.386796	6.64e-07	-0.290703	0.000267
rs914968	0.24	C6orf70	6	intron	236466_at	---	2	0.38447	6.65e-07	0.276726	0.000491
rs8106213	0.073	ZNF626	19	flanking_3UTR	202005_at	ST14	11	0.386752	6.67e-07	-0.313077	8.14e-05
rs11706227	0.061	WNT5A	3	flanking_3UTR	1560397_s_at	KLHL6	3	-0.384352	6.71e-07	0.273989	0.000561
rs9833533	0.058	FHIT	3	intron	205947_s_at	VIPR2	7	0.384335	6.71e-07	0.271807	0.000623
rs12412561	0.069	PCDH15	10	flanking_3UTR	215021_s_at	NRXN3	14	0.384351	6.71e-07	-0.320887	4.68e-05
rs17637119	0.069	CADPS	3	intron	228218_at	---	3	0.384336	6.71e-07	-0.295679	0.000188
rs5984367	0.098	TGIF2LX	23	flanking_5UTR	1569532_a_at	RP11-216L13.5	9	0.38431	6.73e-07	0.267994	0.000748
rs11136070	0.052	DUSP4	8	flanking_5UTR	236601_at	LOC100133474	1	0.384313	6.73e-07	0.327702	3.15e-05
rs11770570	0.055	LHFPL3	7	intron	234927_s_at	MAGIX	23	0.384272	6.75e-07	0.266695	0.000795
rs13197839	0.119	EGFL11	6	flanking_3UTR	239715_at	---	24	0.385395	6.76e-07	0.268861	0.000747
rs277743	0.075	FLJ45537	9	flanking_5UTR	220108_at	GNA14	9	0.384207	6.78e-07	0.267805	0.000755
rs5962901	0.067	MID2	23	intron	215527_at	KHDRBS2	6	0.385268	6.82e-07	0.279912	0.000438
rs3003879	0.26	HS3ST5	6	flanking_5UTR	215928_at	---	4	0.384125	6.82e-07	0.279508	0.000428
rs5984367	0.098	TGIF2LX	23	flanking_5UTR	216087_at	LOC100130134	23	0.384093	6.83e-07	0.267994	0.000748
rs5984367	0.098	TGIF2LX	23	flanking_5UTR	243316_x_at	VPS26A	10	0.384105	6.83e-07	0.267994	0.000748
rs11876487	0.069	GATA6	18	flanking_3UTR	244432_at	---	1	0.384073	6.84e-07	0.313418	7.16e-05
rs6491526	0.075	CLYBL	13	intron	205041_s_at	ORM1 /// ORM2	9	0.384058	6.85e-07	0.277032	0.000484
rs613359	0.061	LOC132321	4	flanking_3UTR	1553549_at	VN1R2	19	0.383982	6.89e-07	0.312533	7.52e-05
rs613359	0.061	LOC132321	4	flanking_3UTR	243382_at	CCDC85A	2	0.383937	6.91e-07	0.312533	7.52e-05
rs5768857	0.127	CELSR1	22	intron	240480_at	TINAG	6	0.383877	6.94e-07	0.265113	0.000857
rs5984367	0.098	TGIF2LX	23	flanking_5UTR	231304_at	PPP3R2	9	0.38385	6.95e-07	0.267994	0.000748
rs8012659	0.052	RAD51L1	14	intron	204298_s_at	LOX	5	0.38381	6.97e-07	-0.285793	0.000312
rs2008801	0.127	IGSF4	11	flanking_3UTR	210095_s_at	IGFBP3	7	0.383823	6.97e-07	-0.349855	8.11e-06
rs13140529	0.078	AGA	4	flanking_5UTR	1561542_at	---	11	0.383798	6.98e-07	-0.267781	0.000756
rs11136070	0.052	DUSP4	8	flanking_5UTR	1555664_at	---	---	0.383757	7e-07	0.327702	3.15e-05
rs5984367	0.098	TGIF2LX	23	flanking_5UTR	1565742_at	---	13	0.383649	7.06e-07	0.267994	0.000748
rs9833533	0.058	FHIT	3	intron	219534_x_at	CDKN1C	11	0.383629	7.07e-07	0.271807	0.000623
rs11136070	0.052	DUSP4	8	flanking_5UTR	1558814_s_at	TMED5	1	0.383595	7.08e-07	0.327702	3.15e-05
rs5984367	0.098	TGIF2LX	23	flanking_5UTR	1562288_at	---	1	0.383591	7.09e-07	0.267994	0.000748
rs11136070	0.052	DUSP4	8	flanking_5UTR	240710_at	---	9	0.383444	7.16e-07	0.327702	3.15e-05
rs13021402	0.098	ADAM23	2	flanking_5UTR	206765_at	KCNJ2	17	0.383406	7.18e-07	-0.265186	0.000854
rs10208516	0.052	CTNNA2	2	flanking_3UTR	208495_at	TLX3	5	0.383349	7.21e-07	0.341527	1.37e-05
rs9833533	0.058	FHIT	3	intron	207444_at	SLC22A13	3	0.383334	7.22e-07	0.271807	0.000623
rs13140529	0.078	AGA	4	flanking_5UTR	237153_at	---	1	0.383325	7.22e-07	-0.267781	0.000756
rs5984367	0.098	TGIF2LX	23	flanking_5UTR	244094_at	---	9	0.383338	7.22e-07	0.267994	0.000748
rs11136070	0.052	DUSP4	8	flanking_5UTR	1563894_at	LOC441178	6	0.383303	7.23e-07	0.327702	3.15e-05
rs4730767	0.061	ST7OT4	7	flanking_3UTR	234402_at	TRA@	14	0.383276	7.25e-07	0.265578	0.000838
rs549467	0.069	RAP1GDS1	4	flanking_5UTR	1554766_s_at	---	8	0.383233	7.27e-07	0.263071	0.000943
rs13140529	0.078	AGA	4	flanking_5UTR	218718_at	PDGFC	4	0.383216	7.28e-07	-0.267781	0.000756
rs5984367	0.098	TGIF2LX	23	flanking_5UTR	1564872_at	---	7	0.383183	7.3e-07	0.267994	0.000748
rs6491526	0.075	CLYBL	13	intron	1561529_at	---	16	0.383159	7.31e-07	0.277032	0.000484
rs17179053	0.064	PTPRD	9	flanking_5UTR	222365_at	---	11	0.383152	7.31e-07	-0.277015	0.000484
rs9833533	0.058	FHIT	3	intron	243737_at	---	23	0.383131	7.32e-07	0.271807	0.000623
rs5984367	0.098	TGIF2LX	23	flanking_5UTR	1556651_at	---	4	0.383126	7.33e-07	0.267994	0.000748
rs9833533	0.058	FHIT	3	intron	1557693_at	---	9	0.382953	7.42e-07	0.271807	0.000623
rs11136070	0.052	DUSP4	8	flanking_5UTR	1570630_at	---	1	0.382918	7.44e-07	0.327702	3.15e-05
rs2872065	0.111	BCHE	3	flanking_5UTR	238272_at	TPMT	6	0.385203	7.45e-07	0.267831	0.000817
rs9833533	0.058	FHIT	3	intron	238928_at	---	1	0.382902	7.45e-07	0.271807	0.000623
rs2881641	0.084	TMEM83	15	flanking_5UTR	209108_at	TSPAN6	23	0.382876	7.46e-07	0.262613	0.000963
rs613359	0.061	LOC132321	4	flanking_3UTR	237936_at	---	23	0.382853	7.47e-07	0.312533	7.52e-05
rs613359	0.061	LOC132321	4	flanking_3UTR	215613_at	ADAM12	10	0.382838	7.48e-07	0.312533	7.52e-05
rs2267110	0.216	MN1	22	intron	1570515_a_at	FILIP1	6	0.385136	7.49e-07	-0.290703	0.000267
rs613359	0.061	LOC132321	4	flanking_3UTR	206730_at	GRIA3	23	0.382782	7.51e-07	0.312533	7.52e-05
rs9833533	0.058	FHIT	3	intron	211891_s_at	ARHGEF4	2	0.382758	7.52e-07	0.271807	0.000623
rs613359	0.061	LOC132321	4	flanking_3UTR	1566931_at	TFB2M	1	0.382671	7.57e-07	0.312533	7.52e-05
rs2289281	0.174	MRPS27	5	intron	217255_at	SQSTM1	5	0.383826	7.57e-07	0.269711	0.000718
rs5984367	0.098	TGIF2LX	23	flanking_5UTR	223974_at	MGC11082	18	0.382679	7.57e-07	0.267994	0.000748
rs5984367	0.098	TGIF2LX	23	flanking_5UTR	1568612_at	GABRG2	5	0.382629	7.59e-07	0.267994	0.000748
rs613359	0.061	LOC132321	4	flanking_3UTR	224168_at	TXNDC2	18	0.382642	7.59e-07	0.312533	7.52e-05
rs11666947	0.06	ZNF626	19	flanking_3UTR	202005_at	ST14	11	0.388463	7.6e-07	-0.306079	0.000139
rs11136070	0.052	DUSP4	8	flanking_5UTR	230686_s_at	SLC13A3	20	0.382591	7.61e-07	0.327702	3.15e-05
rs11770570	0.055	LHFPL3	7	intron	224049_at	KCNK17	6	0.382584	7.62e-07	0.266695	0.000795
rs13140529	0.078	AGA	4	flanking_5UTR	236661_at	LOC440956	3	0.382563	7.63e-07	-0.267781	0.000756
rs5984367	0.098	TGIF2LX	23	flanking_5UTR	1570015_at	RP11-165H20.1	1	0.382461	7.69e-07	0.267994	0.000748
rs9833533	0.058	FHIT	3	intron	224135_at	WDR87	19	0.382374	7.73e-07	0.271807	0.000623
rs9833533	0.058	FHIT	3	intron	208514_at	KCNE1	21	0.382349	7.75e-07	0.271807	0.000623
rs6491526	0.075	CLYBL	13	intron	1569002_x_at	BMP1	8	0.382325	7.76e-07	0.277032	0.000484
rs5984367	0.098	TGIF2LX	23	flanking_5UTR	1563083_s_at	LOC285045	2	0.382317	7.77e-07	0.267994	0.000748
rs11136070	0.052	DUSP4	8	flanking_5UTR	1570362_at	---	4	0.382317	7.77e-07	0.327702	3.15e-05
rs11136070	0.052	DUSP4	8	flanking_5UTR	231100_at	RRAD	16	0.382312	7.77e-07	0.327702	3.15e-05
rs613359	0.061	LOC132321	4	flanking_3UTR	209386_at	TM4SF1	3	0.38229	7.78e-07	0.312533	7.52e-05
rs11136070	0.052	DUSP4	8	flanking_5UTR	209866_s_at	LPHN3	4	0.382252	7.8e-07	0.327702	3.15e-05
rs6491526	0.075	CLYBL	13	intron	207302_at	SGCG	13	0.382215	7.82e-07	0.277032	0.000484
rs5984367	0.098	TGIF2LX	23	flanking_5UTR	237974_at	ABHD12B	14	0.382209	7.83e-07	0.267994	0.000748
rs17637119	0.069	CADPS	3	intron	210059_s_at	MAPK13	6	0.38213	7.87e-07	-0.295679	0.000188
rs4589454	0.147	MAMDC1	14	flanking_5UTR	244706_at	PCMTD1	8	0.382133	7.87e-07	0.284202	0.000339
rs6492053	0.13	LIG4	13	flanking_3UTR	204063_s_at	ULK2	17	0.382103	7.89e-07	-0.274147	0.000557
rs17637119	0.069	CADPS	3	intron	222548_s_at	MAP4K4	2	0.382052	7.91e-07	-0.295679	0.000188
rs5984367	0.098	TGIF2LX	23	flanking_5UTR	1557890_at	LOC729178	6	0.382042	7.92e-07	0.267994	0.000748
rs5962901	0.067	MID2	23	intron	232340_at	LOC388889	22	-0.38317	7.93e-07	0.279912	0.000438
rs11136070	0.052	DUSP4	8	flanking_5UTR	240729_at	C3orf44	3	0.382018	7.93e-07	0.327702	3.15e-05
rs11770570	0.055	LHFPL3	7	intron	243202_at	---	1	0.381968	7.96e-07	0.266695	0.000795
rs11136070	0.052	DUSP4	8	flanking_5UTR	1562002_at	MYOZ3	5	0.381905	8e-07	0.327702	3.15e-05
rs9512755	0.055	LNX2	13	flanking_5UTR	232176_at	SLITRK6	13	0.381867	8.02e-07	-0.367592	2.54e-06
rs1408077	0.195	CR1	1	intron	216222_s_at	MYO10	5	0.382987	8.04e-07	0.282543	0.000385
rs17637119	0.069	CADPS	3	intron	204880_at	MGMT	10	-0.381792	8.06e-07	-0.295679	0.000188
rs9833533	0.058	FHIT	3	intron	221404_at	IL1F6	2	0.381781	8.07e-07	0.271807	0.000623
rs5984367	0.098	TGIF2LX	23	flanking_5UTR	1555253_at	COL25A1	4	0.381761	8.08e-07	0.267994	0.000748
rs13436452	0.09	ZNF608	5	flanking_3UTR	212339_at	EPB41L1	20	0.382894	8.09e-07	0.293826	0.000217
rs9466910	0.064	GCNT2	6	intron	242462_at	LOC100131741	19	0.381755	8.09e-07	0.302911	0.000128
rs9466912	0.064	GCNT2	6	intron	242462_at	LOC100131741	19	0.381755	8.09e-07	0.302911	0.000128
rs5984367	0.098	TGIF2LX	23	flanking_5UTR	1558606_s_at	---	14	0.38169	8.12e-07	0.267994	0.000748
rs13021402	0.098	ADAM23	2	flanking_5UTR	206331_at	CALCRL	2	0.381688	8.12e-07	-0.265186	0.000854
rs5984367	0.098	TGIF2LX	23	flanking_5UTR	220474_at	SLC25A21	14	0.381615	8.17e-07	0.267994	0.000748
rs13021402	0.098	ADAM23	2	flanking_5UTR	209699_x_at	AKR1C2	10	0.381569	8.19e-07	-0.265186	0.000854
rs613359	0.061	LOC132321	4	flanking_3UTR	1556520_at	---	4	0.381556	8.2e-07	0.312533	7.52e-05
rs5962901	0.067	MID2	23	intron	236123_at	ST7L	1	0.382694	8.21e-07	0.279912	0.000438
rs9833533	0.058	FHIT	3	intron	230249_at	KHDRBS3	8	0.381472	8.25e-07	0.271807	0.000623
rs13140529	0.078	AGA	4	flanking_5UTR	207636_at	SERPINI2	3	0.381457	8.26e-07	-0.267781	0.000756
rs5984367	0.098	TGIF2LX	23	flanking_5UTR	230447_at	C6orf168	6	0.381318	8.34e-07	0.267994	0.000748
rs613359	0.061	LOC132321	4	flanking_3UTR	224242_at	GALP	19	0.381272	8.37e-07	0.312533	7.52e-05
rs17272128	0.069	POP4	19	flanking_3UTR	1555179_at	IGHV7-81	14	0.381236	8.39e-07	-0.263909	0.000906
rs1259704	0.145	LOC440093	12	flanking_5UTR	1566916_at	HPYR1	8	0.381237	8.39e-07	0.284604	0.000332
rs11136070	0.052	DUSP4	8	flanking_5UTR	1554039_at	C14orf159	14	0.381225	8.4e-07	0.327702	3.15e-05
rs5768857	0.127	CELSR1	22	intron	209310_s_at	CASP4	11	0.381225	8.4e-07	0.265113	0.000857
rs11136070	0.052	DUSP4	8	flanking_5UTR	1556269_at	MYT1	20	0.381206	8.41e-07	0.327702	3.15e-05
rs5984367	0.098	TGIF2LX	23	flanking_5UTR	231294_at	STT3B	3	0.381211	8.41e-07	0.267994	0.000748
rs6491526	0.075	CLYBL	13	intron	234115_s_at	ZNRD1	6	0.381212	8.41e-07	0.277032	0.000484
rs9833533	0.058	FHIT	3	intron	229698_at	---	22	0.381104	8.47e-07	0.271807	0.000623
rs11136070	0.052	DUSP4	8	flanking_5UTR	236785_at	---	6	0.381111	8.47e-07	0.327702	3.15e-05
rs12436420	0.064	FLRT2	14	flanking_5UTR	212776_s_at	OBSL1	2	0.381088	8.48e-07	-0.266012	0.000821
rs2888423	0.064	FLRT2	14	flanking_5UTR	212776_s_at	OBSL1	2	0.381088	8.48e-07	-0.266012	0.000821
rs11136070	0.052	DUSP4	8	flanking_5UTR	1553043_a_at	CD300LF	17	0.381016	8.52e-07	0.327702	3.15e-05
rs13197839	0.119	EGFL11	6	flanking_3UTR	200972_at	TSPAN3	15	-0.382172	8.52e-07	0.268861	0.000747
rs17637119	0.069	CADPS	3	intron	212686_at	PPM1H	12	0.38101	8.53e-07	-0.295679	0.000188
rs5984367	0.098	TGIF2LX	23	flanking_5UTR	235503_at	ASB5	4	0.380974	8.55e-07	0.267994	0.000748
rs11770570	0.055	LHFPL3	7	intron	1566138_at	---	7	0.380932	8.58e-07	0.266695	0.000795
rs613359	0.061	LOC132321	4	flanking_3UTR	1563454_at	SOX6	11	0.380892	8.6e-07	0.312533	7.52e-05
rs5962901	0.067	MID2	23	intron	1565527_x_at	TCP11L2	12	0.382	8.62e-07	0.279912	0.000438
rs2267110	0.216	MN1	22	intron	208358_s_at	UGT8	4	0.383058	8.68e-07	-0.290703	0.000267
rs549467	0.069	RAP1GDS1	4	flanking_5UTR	206163_at	MAB21L1	13	0.380749	8.69e-07	0.263071	0.000943
rs11136070	0.052	DUSP4	8	flanking_5UTR	1558300_at	EFCAB5	17	0.380735	8.7e-07	0.327702	3.15e-05
rs9833533	0.058	FHIT	3	intron	238664_s_at	MGC12916	17	0.380732	8.7e-07	0.271807	0.000623
rs970084	0.081	SNPH	20	flanking_5UTR	243445_at	BNC2	9	0.380719	8.71e-07	-0.327406	3.21e-05
rs10497116	0.098	ARL6IP6	2	intron	232170_at	S100A7A	1	0.380693	8.72e-07	-0.267208	0.000776
rs2395182	0.206	HLA-DRA	6	flanking_3UTR	240429_at	ZNF546	19	0.381837	8.72e-07	0.299839	0.000158
rs5984367	0.098	TGIF2LX	23	flanking_5UTR	208383_s_at	PCK1	20	0.380684	8.73e-07	0.267994	0.000748
rs17637119	0.069	CADPS	3	intron	218181_s_at	MAP4K4	2	0.380681	8.73e-07	-0.295679	0.000188
rs5984367	0.098	TGIF2LX	23	flanking_5UTR	244469_at	---	12	0.380658	8.75e-07	0.267994	0.000748
rs5984367	0.098	TGIF2LX	23	flanking_5UTR	1554362_at	BTG4	11	0.380607	8.78e-07	0.267994	0.000748
rs11136070	0.052	DUSP4	8	flanking_5UTR	207324_s_at	DSC1	18	0.380597	8.78e-07	0.327702	3.15e-05
rs9833533	0.058	FHIT	3	intron	223731_at	MYCBPAP	17	0.380598	8.78e-07	0.271807	0.000623
rs11770570	0.055	LHFPL3	7	intron	216808_at	---	13	0.380576	8.8e-07	0.266695	0.000795
rs11770570	0.055	LHFPL3	7	intron	217075_x_at	MLL4	19	0.380557	8.81e-07	0.266695	0.000795
rs5984367	0.098	TGIF2LX	23	flanking_5UTR	224537_at	PCDHGC5	5	0.380537	8.82e-07	0.267994	0.000748
rs13140529	0.078	AGA	4	flanking_5UTR	231657_s_at	CCDC74B	2	0.380518	8.83e-07	-0.267781	0.000756
rs10208516	0.052	CTNNA2	2	flanking_3UTR	202465_at	PCOLCE	7	0.380456	8.87e-07	0.341527	1.37e-05
rs613359	0.061	LOC132321	4	flanking_3UTR	202465_at	PCOLCE	7	0.380437	8.88e-07	0.312533	7.52e-05
rs613359	0.061	LOC132321	4	flanking_3UTR	208235_x_at	GAGE12F /// GAGE12G /// GAGE12I /// GAGE12J /// GAGE7	23	0.380429	8.89e-07	0.312533	7.52e-05
rs2289281	0.174	MRPS27	5	intron	208102_s_at	PSD	10	0.381546	8.91e-07	0.269711	0.000718
rs11876487	0.069	GATA6	18	flanking_3UTR	211164_at	EPHA3	3	0.380279	8.99e-07	0.313418	7.16e-05
rs17179053	0.064	PTPRD	9	flanking_5UTR	221888_at	CC2D1A	19	0.380244	9.01e-07	-0.277015	0.000484
rs970084	0.081	SNPH	20	flanking_5UTR	1563961_at	FHAD1	1	0.380208	9.03e-07	-0.327406	3.21e-05
rs970084	0.081	SNPH	20	flanking_5UTR	206914_at	CRTAM	11	0.380213	9.03e-07	-0.327406	3.21e-05
rs1371237	0.392	YIPF7	4	flanking_3UTR	208110_x_at	MED25	19	-0.382507	9.03e-07	0.28441	0.000367
rs4759021	0.11	AAAS	12	intron	225921_at	NIN	14	-0.380206	9.03e-07	-0.268881	0.000717
rs7726945	0.09	FBN2	5	flanking_5UTR	231851_at	RAVER2	1	0.381355	9.03e-07	-0.277446	0.000495
rs11876487	0.069	GATA6	18	flanking_3UTR	232747_at	---	2	0.3802	9.04e-07	0.313418	7.16e-05
rs6491526	0.075	CLYBL	13	intron	210961_s_at	ADRA1D	20	0.380147	9.07e-07	0.277032	0.000484
rs10208516	0.052	CTNNA2	2	flanking_3UTR	235446_at	---	23	0.380112	9.09e-07	0.341527	1.37e-05
rs5984367	0.098	TGIF2LX	23	flanking_5UTR	1560237_at	---	16	0.380098	9.1e-07	0.267994	0.000748
rs11136070	0.052	DUSP4	8	flanking_5UTR	211788_s_at	TREX2	23	0.380092	9.11e-07	0.327702	3.15e-05
rs5984367	0.098	TGIF2LX	23	flanking_5UTR	1553811_at	MGC14436	12	0.38007	9.12e-07	0.267994	0.000748
rs5984367	0.098	TGIF2LX	23	flanking_5UTR	241278_at	---	1	0.380043	9.14e-07	0.267994	0.000748
rs5984367	0.098	TGIF2LX	23	flanking_5UTR	1564209_at	LOC282980	10	0.380025	9.15e-07	0.267994	0.000748
rs613359	0.061	LOC132321	4	flanking_3UTR	1555725_a_at	RGS5	1	0.380007	9.16e-07	0.312533	7.52e-05
rs2144393	0.092	NRG3	10	intron	1569136_at	MGAT4A	2	0.380002	9.17e-07	0.297341	0.000172
rs7135850	0.442	GPR133	12	intron	229321_s_at	---	22	-0.379952	9.2e-07	0.275401	0.000524
rs11136070	0.052	DUSP4	8	flanking_5UTR	238928_at	---	1	0.379946	9.2e-07	0.327702	3.15e-05
rs11136070	0.052	DUSP4	8	flanking_5UTR	1568754_at	---	16	0.379938	9.21e-07	0.327702	3.15e-05
rs5984367	0.098	TGIF2LX	23	flanking_5UTR	215713_at	---	2	0.379934	9.21e-07	0.267994	0.000748
rs5984367	0.098	TGIF2LX	23	flanking_5UTR	216085_at	DKFZP434C153	1	0.379935	9.21e-07	0.267994	0.000748
rs5984367	0.098	TGIF2LX	23	flanking_5UTR	1563265_at	---	20	0.379922	9.22e-07	0.267994	0.000748
rs11063679	0.075	NTF3	12	flanking_5UTR	1552884_at	NKX6-3	8	0.379853	9.26e-07	0.26513	0.000856
rs11136070	0.052	DUSP4	8	flanking_5UTR	1570266_x_at	---	---	0.379848	9.27e-07	0.327702	3.15e-05
rs5984367	0.098	TGIF2LX	23	flanking_5UTR	241653_x_at	---	---	0.379768	9.32e-07	0.267994	0.000748
rs5984367	0.098	TGIF2LX	23	flanking_5UTR	243275_at	---	10	0.379706	9.36e-07	0.267994	0.000748
rs3797418	0.101	IQGAP2	5	intron	205931_s_at	CREB5	7	0.379698	9.37e-07	-0.295973	0.000185
rs3806022	0.202	COL19A1	6	intron	236692_at	LOC729839	17	-0.379672	9.38e-07	-0.333514	2.23e-05
rs5962901	0.067	MID2	23	intron	1566157_x_at	---	9	0.380749	9.43e-07	0.279912	0.000438
rs5984367	0.098	TGIF2LX	23	flanking_5UTR	211508_s_at	GH2	17	0.379602	9.43e-07	0.267994	0.000748
rs11136070	0.052	DUSP4	8	flanking_5UTR	217332_at	LOC647288	7	0.379568	9.45e-07	0.327702	3.15e-05
rs11136070	0.052	DUSP4	8	flanking_5UTR	1560533_at	---	1	0.379551	9.46e-07	0.327702	3.15e-05
rs11770570	0.055	LHFPL3	7	intron	211876_x_at	PCDHGA10 /// PCDHGA11 /// PCDHGA12 /// PCDHGA3 /// PCDHGA5 /// PCDHGA6	5	0.379483	9.51e-07	0.266695	0.000795
rs5984367	0.098	TGIF2LX	23	flanking_5UTR	1563680_at	LOC284950	2	0.379472	9.52e-07	0.267994	0.000748
rs17183491	0.263	WDR72	15	flanking_5UTR	227067_x_at	NOTCH2NL	1	-0.381711	9.55e-07	0.279884	0.000459
rs11136070	0.052	DUSP4	8	flanking_5UTR	236970_s_at	BCAP29	7	0.379299	9.64e-07	0.327702	3.15e-05
rs17637119	0.069	CADPS	3	intron	213056_at	FRMD4B	3	0.379256	9.66e-07	-0.295679	0.000188
rs613359	0.061	LOC132321	4	flanking_3UTR	206696_at	GPR143	23	0.379254	9.67e-07	0.312533	7.52e-05
rs11609969	0.061	RPH3A	12	intron	225355_at	LOC54492	5	0.379213	9.69e-07	0.306359	0.000106
rs5962901	0.067	MID2	23	intron	229922_at	GPRIN1	5	0.38027	9.75e-07	0.279912	0.000438
rs8180101	0.081	GBE1	3	flanking_5UTR	1552629_a_at	JMJD6	17	0.379082	9.78e-07	0.264278	0.000891
rs772492	0.173	LOC285513	4	flanking_5UTR	213056_at	FRMD4B	3	0.379044	9.81e-07	-0.264106	0.000898
rs9833533	0.058	FHIT	3	intron	205088_at	MAMLD1	23	0.379012	9.83e-07	0.271807	0.000623
rs5984367	0.098	TGIF2LX	23	flanking_5UTR	223873_s_at	---	19	0.379002	9.84e-07	0.267994	0.000748
rs5984367	0.098	TGIF2LX	23	flanking_5UTR	1562677_at	---	5	0.378911	9.9e-07	0.267994	0.000748
rs11215406	0.139	IGSF4	11	intron	1569969_a_at	UNC13C	15	0.378902	9.91e-07	-0.350789	7.64e-06
rs11136070	0.052	DUSP4	8	flanking_5UTR	216581_at	---	6	0.378897	9.91e-07	0.327702	3.15e-05
rs11136070	0.052	DUSP4	8	flanking_5UTR	228470_at	LOC731109	1	0.378899	9.91e-07	0.327702	3.15e-05
rs613359	0.061	LOC132321	4	flanking_3UTR	229931_at	ZNF775	7	0.378862	9.94e-07	0.312533	7.52e-05
rs11136070	0.052	DUSP4	8	flanking_5UTR	225418_at	PVRL2	19	0.378847	9.95e-07	0.327702	3.15e-05
rs5962901	0.067	MID2	23	intron	226529_at	TMEM106B	7	-0.379986	9.95e-07	0.279912	0.000438
rs10096862	0.052	CSMD1	8	intron	239452_at	---	3	0.37883	9.96e-07	0.261839	0.000998
rs2395182	0.206	HLA-DRA	6	flanking_3UTR	203637_s_at	MID1	23	0.379935	9.99e-07	0.299839	0.000158
rs11794023	0.101	SYK	9	flanking_3UTR	229756_at	---	2	0.378796	9.99e-07	0.272301	0.000609
